# Supplementary material for: Zeta-Carotene Isomerase (Z-ISO) Is Required for Light-Independent Carotenoid Biosynthesis in the Cyanobacterium Synechocystis sp. PCC 6803
Source: Microorganisms. 2022 Aug 27;10(9):1730. doi: 10.3390/microorganisms10091730 (PMC9505123; doi:10.3390/microorganisms10091730)
Supplement: Supplementary file 1 [file microorganisms-10-01730-s001.zip]

Archive with 2 entries (2 files):
- microorganisms-1867373-supplementary.pdf
- slr1599.pdb
