# Supplementary material for: Zeta-Carotene Isomerase (Z-ISO) Is Required for Light-Independent Carotenoid Biosynthesis in the Cyanobacterium Synechocystis sp. PCC 6803
Source: Microorganisms. 2022 Aug 27;10(9):1730. doi: 10.3390/microorganisms10091730 (PMC9505123; doi:10.3390/microorganisms10091730)
Supplement: Supplementary file 1 [file microorganisms-10-01730-s001.zip › slr1599.pdb]

ATOM      1  N   MET A   1      21.323   7.056 -15.531  1.00 51.66           N  
ATOM      2  H   MET A   1      21.572   6.869 -14.570  1.00 51.66           H  
ATOM      3  H2  MET A   1      21.235   8.053 -15.665  1.00 51.66           H  
ATOM      4  H3  MET A   1      20.439   6.606 -15.722  1.00 51.66           H  
ATOM      5  CA  MET A   1      22.380   6.504 -16.403  1.00 51.66           C  
ATOM      6  HA  MET A   1      22.095   6.619 -17.449  1.00 51.66           H  
ATOM      7  C   MET A   1      22.471   5.029 -16.069  1.00 51.66           C  
ATOM      8  CB  MET A   1      23.699   7.258 -16.158  1.00 51.66           C  
ATOM      9  HB2 MET A   1      24.116   6.983 -15.189  1.00 51.66           H  
ATOM     10  HB3 MET A   1      23.472   8.324 -16.130  1.00 51.66           H  
ATOM     11  O   MET A   1      22.699   4.721 -14.908  1.00 51.66           O  
ATOM     12  CG  MET A   1      24.759   7.055 -17.242  1.00 51.66           C  
ATOM     13  HG2 MET A   1      25.156   6.042 -17.181  1.00 51.66           H  
ATOM     14  HG3 MET A   1      24.303   7.199 -18.222  1.00 51.66           H  
ATOM     15  SD  MET A   1      26.113   8.248 -17.059  1.00 51.66           S  
ATOM     16  CE  MET A   1      27.120   7.858 -18.514  1.00 51.66           C  
ATOM     17  HE1 MET A   1      27.998   8.504 -18.531  1.00 51.66           H  
ATOM     18  HE2 MET A   1      26.538   8.018 -19.421  1.00 51.66           H  
ATOM     19  HE3 MET A   1      27.443   6.818 -18.468  1.00 51.66           H  
ATOM     20  N   PHE A   2      22.127   4.145 -17.004  1.00 64.80           N  
ATOM     21  H   PHE A   2      21.958   4.429 -17.959  1.00 64.80           H  
ATOM     22  CA  PHE A   2      22.184   2.707 -16.751  1.00 64.80           C  
ATOM     23  HA  PHE A   2      21.623   2.468 -15.847  1.00 64.80           H  
ATOM     24  C   PHE A   2      23.640   2.300 -16.519  1.00 64.80           C  
ATOM     25  CB  PHE A   2      21.565   1.950 -17.935  1.00 64.80           C  
ATOM     26  HB2 PHE A   2      21.704   0.884 -17.754  1.00 64.80           H  
ATOM     27  HB3 PHE A   2      22.118   2.196 -18.841  1.00 64.80           H  
ATOM     28  O   PHE A   2      24.503   2.659 -17.319  1.00 64.80           O  
ATOM     29  CG  PHE A   2      20.080   2.197 -18.162  1.00 64.80           C  
ATOM     30  CD1 PHE A   2      19.163   2.005 -17.114  1.00 64.80           C  
ATOM     31  HD1 PHE A   2      19.521   1.799 -16.116  1.00 64.80           H  
ATOM     32  CD2 PHE A   2      19.596   2.600 -19.421  1.00 64.80           C  
ATOM     33  HD2 PHE A   2      20.281   2.755 -20.241  1.00 64.80           H  
ATOM     34  CE1 PHE A   2      17.780   2.112 -17.329  1.00 64.80           C  
ATOM     35  HE1 PHE A   2      17.088   1.936 -16.518  1.00 64.80           H  
ATOM     36  CE2 PHE A   2      18.212   2.766 -19.627  1.00 64.80           C  
ATOM     37  HE2 PHE A   2      17.843   3.061 -20.598  1.00 64.80           H  
ATOM     38  CZ  PHE A   2      17.301   2.495 -18.591  1.00 64.80           C  
ATOM     39  HZ  PHE A   2      16.239   2.594 -18.759  1.00 64.80           H  
ATOM     40  N   ASP A   3      23.913   1.589 -15.427  1.00 66.07           N  
ATOM     41  H   ASP A   3      23.172   1.325 -14.794  1.00 66.07           H  
ATOM     42  CA  ASP A   3      25.208   0.945 -15.244  1.00 66.07           C  
ATOM     43  HA  ASP A   3      26.006   1.642 -15.498  1.00 66.07           H  
ATOM     44  C   ASP A   3      25.274  -0.243 -16.205  1.00 66.07           C  
ATOM     45  CB  ASP A   3      25.406   0.534 -13.780  1.00 66.07           C  
ATOM     46  HB2 ASP A   3      25.347   1.425 -13.155  1.00 66.07           H  
ATOM     47  HB3 ASP A   3      24.607  -0.145 -13.482  1.00 66.07           H  
ATOM     48  O   ASP A   3      24.703  -1.303 -15.951  1.00 66.07           O  
ATOM     49  CG  ASP A   3      26.759  -0.145 -13.547  1.00 66.07           C  
ATOM     50  OD1 ASP A   3      27.546  -0.270 -14.519  1.00 66.07           O  
ATOM     51  OD2 ASP A   3      26.987  -0.555 -12.395  1.00 66.07           O  
ATOM     52  N   ILE A   4      25.932  -0.034 -17.344  1.00 71.29           N  
ATOM     53  H   ILE A   4      26.324   0.884 -17.495  1.00 71.29           H  
ATOM     54  CA  ILE A   4      26.086  -1.040 -18.400  1.00 71.29           C  
ATOM     55  HA  ILE A   4      25.097  -1.429 -18.644  1.00 71.29           H  
ATOM     56  C   ILE A   4      26.911  -2.255 -17.954  1.00 71.29           C  
ATOM     57  CB  ILE A   4      26.683  -0.405 -19.676  1.00 71.29           C  
ATOM     58  HB  ILE A   4      26.823  -1.201 -20.407  1.00 71.29           H  
ATOM     59  O   ILE A   4      26.920  -3.259 -18.660  1.00 71.29           O  
ATOM     60  CG1 ILE A   4      28.061   0.245 -19.401  1.00 71.29           C  
ATOM     61 HG12 ILE A   4      27.945   1.092 -18.725  1.00 71.29           H  
ATOM     62 HG13 ILE A   4      28.710  -0.485 -18.918  1.00 71.29           H  
ATOM     63  CG2 ILE A   4      25.682   0.599 -20.278  1.00 71.29           C  
ATOM     64 HG21 ILE A   4      24.709   0.121 -20.391  1.00 71.29           H  
ATOM     65 HG22 ILE A   4      25.580   1.470 -19.631  1.00 71.29           H  
ATOM     66 HG23 ILE A   4      26.020   0.919 -21.264  1.00 71.29           H  
ATOM     67  CD1 ILE A   4      28.781   0.730 -20.664  1.00 71.29           C  
ATOM     68 HD11 ILE A   4      28.869  -0.088 -21.379  1.00 71.29           H  
ATOM     69 HD12 ILE A   4      29.780   1.076 -20.397  1.00 71.29           H  
ATOM     70 HD13 ILE A   4      28.237   1.558 -21.119  1.00 71.29           H  
ATOM     71  N   SER A   5      27.597  -2.176 -16.808  1.00 78.78           N  
ATOM     72  H   SER A   5      27.525  -1.340 -16.247  1.00 78.78           H  
ATOM     73  CA  SER A   5      28.327  -3.307 -16.230  1.00 78.78           C  
ATOM     74  HA  SER A   5      28.696  -3.932 -17.043  1.00 78.78           H  
ATOM     75  C   SER A   5      27.445  -4.206 -15.357  1.00 78.78           C  
ATOM     76  CB  SER A   5      29.551  -2.800 -15.464  1.00 78.78           C  
ATOM     77  HB2 SER A   5      30.085  -2.070 -16.073  1.00 78.78           H  
ATOM     78  HB3 SER A   5      30.218  -3.644 -15.286  1.00 78.78           H  
ATOM     79  O   SER A   5      27.793  -5.364 -15.118  1.00 78.78           O  
ATOM     80  OG  SER A   5      29.231  -2.224 -14.215  1.00 78.78           O  
ATOM     81  HG  SER A   5      28.637  -1.476 -14.308  1.00 78.78           H  
ATOM     82  N   SER A   6      26.280  -3.713 -14.920  1.00 82.91           N  
ATOM     83  H   SER A   6      26.021  -2.778 -15.200  1.00 82.91           H  
ATOM     84  CA  SER A   6      25.311  -4.509 -14.171  1.00 82.91           C  
ATOM     85  HA  SER A   6      25.856  -5.026 -13.382  1.00 82.91           H  
ATOM     86  C   SER A   6      24.619  -5.519 -15.095  1.00 82.91           C  
ATOM     87  CB  SER A   6      24.271  -3.601 -13.510  1.00 82.91           C  
ATOM     88  HB2 SER A   6      23.784  -2.997 -14.277  1.00 82.91           H  
ATOM     89  HB3 SER A   6      24.772  -2.936 -12.807  1.00 82.91           H  
ATOM     90  O   SER A   6      24.182  -5.145 -16.184  1.00 82.91           O  
ATOM     91  OG  SER A   6      23.279  -4.359 -12.830  1.00 82.91           O  
ATOM     92  HG  SER A   6      22.681  -3.731 -12.419  1.00 82.91           H  
ATOM     93  N   PRO A   7      24.402  -6.776 -14.659  1.00 84.58           N  
ATOM     94  CA  PRO A   7      23.551  -7.720 -15.389  1.00 84.58           C  
ATOM     95  HA  PRO A   7      23.928  -7.843 -16.404  1.00 84.58           H  
ATOM     96  C   PRO A   7      22.085  -7.253 -15.484  1.00 84.58           C  
ATOM     97  CB  PRO A   7      23.689  -9.045 -14.631  1.00 84.58           C  
ATOM     98  HB2 PRO A   7      24.505  -9.621 -15.066  1.00 84.58           H  
ATOM     99  HB3 PRO A   7      22.769  -9.629 -14.646  1.00 84.58           H  
ATOM    100  O   PRO A   7      21.318  -7.780 -16.287  1.00 84.58           O  
ATOM    101  CG  PRO A   7      24.070  -8.627 -13.210  1.00 84.58           C  
ATOM    102  HG2 PRO A   7      23.170  -8.388 -12.643  1.00 84.58           H  
ATOM    103  HG3 PRO A   7      24.648  -9.399 -12.702  1.00 84.58           H  
ATOM    104  CD  PRO A   7      24.885  -7.356 -13.415  1.00 84.58           C  
ATOM    105  HD2 PRO A   7      24.735  -6.686 -12.569  1.00 84.58           H  
ATOM    106  HD3 PRO A   7      25.941  -7.603 -13.520  1.00 84.58           H  
ATOM    107  N   TRP A   8      21.690  -6.250 -14.690  1.00 86.97           N  
ATOM    108  H   TRP A   8      22.383  -5.835 -14.084  1.00 86.97           H  
ATOM    109  CA  TRP A   8      20.336  -5.700 -14.635  1.00 86.97           C  
ATOM    110  HA  TRP A   8      19.742  -6.122 -15.445  1.00 86.97           H  
ATOM    111  C   TRP A   8      20.365  -4.177 -14.816  1.00 86.97           C  
ATOM    112  CB  TRP A   8      19.675  -6.121 -13.315  1.00 86.97           C  
ATOM    113  HB2 TRP A   8      20.129  -5.565 -12.495  1.00 86.97           H  
ATOM    114  HB3 TRP A   8      18.618  -5.857 -13.351  1.00 86.97           H  
ATOM    115  O   TRP A   8      20.033  -3.446 -13.881  1.00 86.97           O  
ATOM    116  CG  TRP A   8      19.793  -7.575 -12.996  1.00 86.97           C  
ATOM    117  CD1 TRP A   8      20.585  -8.098 -12.034  1.00 86.97           C  
ATOM    118  HD1 TRP A   8      21.213  -7.517 -11.375  1.00 86.97           H  
ATOM    119  CD2 TRP A   8      19.155  -8.711 -13.649  1.00 86.97           C  
ATOM    120  CE2 TRP A   8      19.603  -9.907 -13.016  1.00 86.97           C  
ATOM    121  CE3 TRP A   8      18.247  -8.854 -14.717  1.00 86.97           C  
ATOM    122  HE3 TRP A   8      17.933  -7.964 -15.242  1.00 86.97           H  
ATOM    123  NE1 TRP A   8      20.484  -9.475 -12.048  1.00 86.97           N  
ATOM    124  HE1 TRP A   8      20.997 -10.078 -11.422  1.00 86.97           H  
ATOM    125  CH2 TRP A   8      18.228 -11.279 -14.459  1.00 86.97           C  
ATOM    126  HH2 TRP A   8      17.877 -12.250 -14.777  1.00 86.97           H  
ATOM    127  CZ2 TRP A   8      19.154 -11.176 -13.406  1.00 86.97           C  
ATOM    128  HZ2 TRP A   8      19.517 -12.061 -12.906  1.00 86.97           H  
ATOM    129  CZ3 TRP A   8      17.778 -10.120 -15.115  1.00 86.97           C  
ATOM    130  HZ3 TRP A   8      17.088 -10.208 -15.941  1.00 86.97           H  
ATOM    131  N   PRO A   9      20.748  -3.659 -15.999  1.00 87.01           N  
ATOM    132  CA  PRO A   9      20.898  -2.218 -16.207  1.00 87.01           C  
ATOM    133  HA  PRO A   9      21.665  -1.829 -15.536  1.00 87.01           H  
ATOM    134  C   PRO A   9      19.591  -1.465 -15.936  1.00 87.01           C  
ATOM    135  CB  PRO A   9      21.373  -2.063 -17.656  1.00 87.01           C  
ATOM    136  HB2 PRO A   9      22.462  -2.012 -17.674  1.00 87.01           H  
ATOM    137  HB3 PRO A   9      20.943  -1.188 -18.143  1.00 87.01           H  
ATOM    138  O   PRO A   9      19.617  -0.354 -15.425  1.00 87.01           O  
ATOM    139  CG  PRO A   9      20.915  -3.349 -18.344  1.00 87.01           C  
ATOM    140  HG2 PRO A   9      21.555  -3.607 -19.188  1.00 87.01           H  
ATOM    141  HG3 PRO A   9      19.879  -3.245 -18.665  1.00 87.01           H  
ATOM    142  CD  PRO A   9      21.005  -4.388 -17.232  1.00 87.01           C  
ATOM    143  HD2 PRO A   9      20.274  -5.180 -17.399  1.00 87.01           H  
ATOM    144  HD3 PRO A   9      22.010  -4.810 -17.211  1.00 87.01           H  
ATOM    145  N   TRP A  10      18.439  -2.090 -16.196  1.00 90.40           N  
ATOM    146  H   TRP A  10      18.486  -3.034 -16.551  1.00 90.40           H  
ATOM    147  CA  TRP A  10      17.113  -1.527 -15.939  1.00 90.40           C  
ATOM    148  HA  TRP A  10      17.062  -0.534 -16.385  1.00 90.40           H  
ATOM    149  C   TRP A  10      16.765  -1.362 -14.449  1.00 90.40           C  
ATOM    150  CB  TRP A  10      16.077  -2.421 -16.626  1.00 90.40           C  
ATOM    151  HB2 TRP A  10      15.090  -2.008 -16.419  1.00 90.40           H  
ATOM    152  HB3 TRP A  10      16.237  -2.379 -17.704  1.00 90.40           H  
ATOM    153  O   TRP A  10      15.839  -0.615 -14.129  1.00 90.40           O  
ATOM    154  CG  TRP A  10      16.087  -3.855 -16.189  1.00 90.40           C  
ATOM    155  CD1 TRP A  10      16.695  -4.876 -16.835  1.00 90.40           C  
ATOM    156  HD1 TRP A  10      17.228  -4.791 -17.770  1.00 90.40           H  
ATOM    157  CD2 TRP A  10      15.478  -4.440 -14.995  1.00 90.40           C  
ATOM    158  CE2 TRP A  10      15.802  -5.829 -14.961  1.00 90.40           C  
ATOM    159  CE3 TRP A  10      14.686  -3.937 -13.939  1.00 90.40           C  
ATOM    160  HE3 TRP A  10      14.403  -2.895 -13.938  1.00 90.40           H  
ATOM    161  NE1 TRP A  10      16.515  -6.043 -16.121  1.00 90.40           N  
ATOM    162  HE1 TRP A  10      16.847  -6.943 -16.438  1.00 90.40           H  
ATOM    163  CH2 TRP A  10      14.627  -6.131 -12.867  1.00 90.40           C  
ATOM    164  HH2 TRP A  10      14.308  -6.764 -12.052  1.00 90.40           H  
ATOM    165  CZ2 TRP A  10      15.395  -6.669 -13.914  1.00 90.40           C  
ATOM    166  HZ2 TRP A  10      15.668  -7.714 -13.913  1.00 90.40           H  
ATOM    167  CZ3 TRP A  10      14.266  -4.772 -12.888  1.00 90.40           C  
ATOM    168  HZ3 TRP A  10      13.664  -4.363 -12.089  1.00 90.40           H  
ATOM    169  N   LEU A  11      17.463  -2.037 -13.529  1.00 92.98           N  
ATOM    170  H   LEU A  11      18.268  -2.573 -13.820  1.00 92.98           H  
ATOM    171  CA  LEU A  11      17.186  -1.967 -12.094  1.00 92.98           C  
ATOM    172  HA  LEU A  11      16.109  -1.850 -11.973  1.00 92.98           H  
ATOM    173  C   LEU A  11      17.854  -0.725 -11.490  1.00 92.98           C  
ATOM    174  CB  LEU A  11      17.591  -3.286 -11.414  1.00 92.98           C  
ATOM    175  HB2 LEU A  11      17.131  -4.118 -11.948  1.00 92.98           H  
ATOM    176  HB3 LEU A  11      18.673  -3.397 -11.489  1.00 92.98           H  
ATOM    177  O   LEU A  11      18.917  -0.780 -10.877  1.00 92.98           O  
ATOM    178  CG  LEU A  11      17.185  -3.363  -9.928  1.00 92.98           C  
ATOM    179  HG  LEU A  11      17.575  -2.502  -9.386  1.00 92.98           H  
ATOM    180  CD1 LEU A  11      15.667  -3.413  -9.733  1.00 92.98           C  
ATOM    181 HD11 LEU A  11      15.260  -4.292 -10.235  1.00 92.98           H  
ATOM    182 HD12 LEU A  11      15.204  -2.516 -10.144  1.00 92.98           H  
ATOM    183 HD13 LEU A  11      15.437  -3.468  -8.669  1.00 92.98           H  
ATOM    184  CD2 LEU A  11      17.770  -4.626  -9.299  1.00 92.98           C  
ATOM    185 HD21 LEU A  11      17.500  -4.677  -8.244  1.00 92.98           H  
ATOM    186 HD22 LEU A  11      17.398  -5.511  -9.815  1.00 92.98           H  
ATOM    187 HD23 LEU A  11      18.857  -4.598  -9.379  1.00 92.98           H  
ATOM    188  N   THR A  12      17.217   0.424 -11.685  1.00 92.52           N  
ATOM    189  H   THR A  12      16.393   0.415 -12.268  1.00 92.52           H  
ATOM    190  CA  THR A  12      17.661   1.706 -11.127  1.00 92.52           C  
ATOM    191  HA  THR A  12      18.708   1.838 -11.400  1.00 92.52           H  
ATOM    192  C   THR A  12      17.534   1.733  -9.595  1.00 92.52           C  
ATOM    193  CB  THR A  12      16.846   2.861 -11.728  1.00 92.52           C  
ATOM    194  HB  THR A  12      17.114   3.798 -11.240  1.00 92.52           H  
ATOM    195  O   THR A  12      16.633   1.082  -9.051  1.00 92.52           O  
ATOM    196  CG2 THR A  12      17.073   2.993 -13.235  1.00 92.52           C  
ATOM    197 HG21 THR A  12      16.727   2.100 -13.754  1.00 92.52           H  
ATOM    198 HG22 THR A  12      18.135   3.137 -13.438  1.00 92.52           H  
ATOM    199 HG23 THR A  12      16.519   3.855 -13.607  1.00 92.52           H  
ATOM    200  OG1 THR A  12      15.475   2.602 -11.538  1.00 92.52           O  
ATOM    201  HG1 THR A  12      15.066   3.332 -11.067  1.00 92.52           H  
ATOM    202  N   PRO A  13      18.338   2.553  -8.880  1.00 94.63           N  
ATOM    203  CA  PRO A  13      18.219   2.735  -7.426  1.00 94.63           C  
ATOM    204  HA  PRO A  13      18.536   1.816  -6.934  1.00 94.63           H  
ATOM    205  C   PRO A  13      16.804   3.089  -6.950  1.00 94.63           C  
ATOM    206  CB  PRO A  13      19.200   3.860  -7.078  1.00 94.63           C  
ATOM    207  HB2 PRO A  13      18.713   4.831  -7.172  1.00 94.63           H  
ATOM    208  HB3 PRO A  13      19.613   3.738  -6.076  1.00 94.63           H  
ATOM    209  O   PRO A  13      16.425   2.754  -5.826  1.00 94.63           O  
ATOM    210  CG  PRO A  13      20.276   3.730  -8.153  1.00 94.63           C  
ATOM    211  HG2 PRO A  13      20.806   4.669  -8.314  1.00 94.63           H  
ATOM    212  HG3 PRO A  13      20.973   2.938  -7.879  1.00 94.63           H  
ATOM    213  CD  PRO A  13      19.479   3.309  -9.385  1.00 94.63           C  
ATOM    214  HD2 PRO A  13      19.127   4.193  -9.917  1.00 94.63           H  
ATOM    215  HD3 PRO A  13      20.110   2.700 -10.034  1.00 94.63           H  
ATOM    216  N   SER A  14      15.992   3.702  -7.817  1.00 96.40           N  
ATOM    217  H   SER A  14      16.331   3.931  -8.741  1.00 96.40           H  
ATOM    218  CA  SER A  14      14.608   4.049  -7.513  1.00 96.40           C  
ATOM    219  HA  SER A  14      14.641   4.641  -6.598  1.00 96.40           H  
ATOM    220  C   SER A  14      13.720   2.858  -7.169  1.00 96.40           C  
ATOM    221  CB  SER A  14      14.003   4.912  -8.627  1.00 96.40           C  
ATOM    222  HB2 SER A  14      12.939   5.065  -8.443  1.00 96.40           H  
ATOM    223  HB3 SER A  14      14.488   5.888  -8.609  1.00 96.40           H  
ATOM    224  O   SER A  14      12.834   3.011  -6.332  1.00 96.40           O  
ATOM    225  OG  SER A  14      14.195   4.346  -9.908  1.00 96.40           O  
ATOM    226  HG  SER A  14      13.997   5.065 -10.512  1.00 96.40           H  
ATOM    227  N   HIS A  15      14.002   1.656  -7.688  1.00 97.50           N  
ATOM    228  H   HIS A  15      14.780   1.579  -8.327  1.00 97.50           H  
ATOM    229  CA  HIS A  15      13.289   0.433  -7.299  1.00 97.50           C  
ATOM    230  HA  HIS A  15      12.219   0.589  -7.433  1.00 97.50           H  
ATOM    231  C   HIS A  15      13.535   0.072  -5.825  1.00 97.50           C  
ATOM    232  CB  HIS A  15      13.716  -0.737  -8.195  1.00 97.50           C  
ATOM    233  HB2 HIS A  15      14.796  -0.865  -8.130  1.00 97.50           H  
ATOM    234  HB3 HIS A  15      13.252  -1.649  -7.821  1.00 97.50           H  
ATOM    235  O   HIS A  15      12.601  -0.278  -5.104  1.00 97.50           O  
ATOM    236  CG  HIS A  15      13.335  -0.577  -9.644  1.00 97.50           C  
ATOM    237  CD2 HIS A  15      12.317  -1.213 -10.304  1.00 97.50           C  
ATOM    238  HD2 HIS A  15      11.612  -1.904  -9.866  1.00 97.50           H  
ATOM    239  ND1 HIS A  15      13.997   0.187 -10.575  1.00 97.50           N  
ATOM    240  HD1 HIS A  15      14.800   0.778 -10.418  1.00 97.50           H  
ATOM    241  CE1 HIS A  15      13.389   0.025 -11.759  1.00 97.50           C  
ATOM    242  HE1 HIS A  15      13.702   0.511 -12.671  1.00 97.50           H  
ATOM    243  NE2 HIS A  15      12.359  -0.833 -11.651  1.00 97.50           N  
ATOM    244  N   GLY A  16      14.783   0.188  -5.360  1.00 96.94           N  
ATOM    245  H   GLY A  16      15.495   0.548  -5.979  1.00 96.94           H  
ATOM    246  CA  GLY A  16      15.135  -0.058  -3.960  1.00 96.94           C  
ATOM    247  HA2 GLY A  16      16.220  -0.039  -3.857  1.00 96.94           H  
ATOM    248  HA3 GLY A  16      14.767  -1.037  -3.654  1.00 96.94           H  
ATOM    249  C   GLY A  16      14.546   1.002  -3.029  1.00 96.94           C  
ATOM    250  O   GLY A  16      13.991   0.669  -1.983  1.00 96.94           O  
ATOM    251  N   ILE A  17      14.597   2.272  -3.440  1.00 97.46           N  
ATOM    252  H   ILE A  17      15.078   2.477  -4.304  1.00 97.46           H  
ATOM    253  CA  ILE A  17      14.064   3.391  -2.654  1.00 97.46           C  
ATOM    254  HA  ILE A  17      14.464   3.320  -1.642  1.00 97.46           H  
ATOM    255  C   ILE A  17      12.537   3.299  -2.527  1.00 97.46           C  
ATOM    256  CB  ILE A  17      14.529   4.739  -3.245  1.00 97.46           C  
ATOM    257  HB  ILE A  17      14.237   4.764  -4.295  1.00 97.46           H  
ATOM    258  O   ILE A  17      12.021   3.406  -1.415  1.00 97.46           O  
ATOM    259  CG1 ILE A  17      16.066   4.888  -3.147  1.00 97.46           C  
ATOM    260 HG12 ILE A  17      16.550   3.964  -3.466  1.00 97.46           H  
ATOM    261 HG13 ILE A  17      16.346   5.059  -2.108  1.00 97.46           H  
ATOM    262  CG2 ILE A  17      13.847   5.907  -2.508  1.00 97.46           C  
ATOM    263 HG21 ILE A  17      14.258   6.865  -2.827  1.00 97.46           H  
ATOM    264 HG22 ILE A  17      13.985   5.809  -1.431  1.00 97.46           H  
ATOM    265 HG23 ILE A  17      12.783   5.925  -2.741  1.00 97.46           H  
ATOM    266  CD1 ILE A  17      16.644   6.016  -4.012  1.00 97.46           C  
ATOM    267 HD11 ILE A  17      16.269   6.989  -3.695  1.00 97.46           H  
ATOM    268 HD12 ILE A  17      16.391   5.846  -5.058  1.00 97.46           H  
ATOM    269 HD13 ILE A  17      17.730   6.019  -3.914  1.00 97.46           H  
ATOM    270  N   ILE A  18      11.796   3.033  -3.614  1.00 97.98           N  
ATOM    271  H   ILE A  18      12.241   2.961  -4.517  1.00 97.98           H  
ATOM    272  CA  ILE A  18      10.333   2.890  -3.518  1.00 97.98           C  
ATOM    273  HA  ILE A  18       9.982   3.767  -2.974  1.00 97.98           H  
ATOM    274  C   ILE A  18       9.936   1.669  -2.684  1.00 97.98           C  
ATOM    275  CB  ILE A  18       9.642   2.905  -4.900  1.00 97.98           C  
ATOM    276  HB  ILE A  18      10.021   3.766  -5.451  1.00 97.98           H  
ATOM    277  O   ILE A  18       8.999   1.755  -1.892  1.00 97.98           O  
ATOM    278  CG1 ILE A  18       8.107   3.046  -4.813  1.00 97.98           C  
ATOM    279 HG12 ILE A  18       7.726   3.114  -5.832  1.00 97.98           H  
ATOM    280 HG13 ILE A  18       7.683   2.152  -4.355  1.00 97.98           H  
ATOM    281  CG2 ILE A  18       9.918   1.640  -5.729  1.00 97.98           C  
ATOM    282 HG21 ILE A  18       9.450   0.763  -5.282  1.00 97.98           H  
ATOM    283 HG22 ILE A  18       9.522   1.769  -6.737  1.00 97.98           H  
ATOM    284 HG23 ILE A  18      10.993   1.475  -5.801  1.00 97.98           H  
ATOM    285  CD1 ILE A  18       7.566   4.270  -4.068  1.00 97.98           C  
ATOM    286 HD11 ILE A  18       7.882   4.266  -3.025  1.00 97.98           H  
ATOM    287 HD12 ILE A  18       7.896   5.187  -4.558  1.00 97.98           H  
ATOM    288 HD13 ILE A  18       6.477   4.245  -4.097  1.00 97.98           H  
ATOM    289  N   ALA A  19      10.672   0.556  -2.784  1.00 98.19           N  
ATOM    290  H   ALA A  19      11.422   0.521  -3.461  1.00 98.19           H  
ATOM    291  CA  ALA A  19      10.450  -0.613  -1.936  1.00 98.19           C  
ATOM    292  HA  ALA A  19       9.412  -0.928  -2.043  1.00 98.19           H  
ATOM    293  C   ALA A  19      10.680  -0.289  -0.448  1.00 98.19           C  
ATOM    294  CB  ALA A  19      11.348  -1.756  -2.420  1.00 98.19           C  
ATOM    295  HB1 ALA A  19      11.171  -2.643  -1.811  1.00 98.19           H  
ATOM    296  HB2 ALA A  19      11.120  -1.989  -3.460  1.00 98.19           H  
ATOM    297  HB3 ALA A  19      12.397  -1.473  -2.340  1.00 98.19           H  
ATOM    298  O   ALA A  19       9.885  -0.703   0.398  1.00 98.19           O  
ATOM    299  N   ALA A  20      11.707   0.505  -0.125  1.00 98.16           N  
ATOM    300  H   ALA A  20      12.351   0.785  -0.851  1.00 98.16           H  
ATOM    301  CA  ALA A  20      11.957   0.983   1.233  1.00 98.16           C  
ATOM    302  HA  ALA A  20      11.986   0.121   1.899  1.00 98.16           H  
ATOM    303  C   ALA A  20      10.835   1.910   1.736  1.00 98.16           C  
ATOM    304  CB  ALA A  20      13.329   1.664   1.282  1.00 98.16           C  
ATOM    305  HB1 ALA A  20      13.341   2.547   0.643  1.00 98.16           H  
ATOM    306  HB2 ALA A  20      13.552   1.965   2.305  1.00 98.16           H  
ATOM    307  HB3 ALA A  20      14.098   0.970   0.942  1.00 98.16           H  
ATOM    308  O   ALA A  20      10.362   1.725   2.857  1.00 98.16           O  
ATOM    309  N   TYR A  21      10.348   2.845   0.910  1.00 97.80           N  
ATOM    310  H   TYR A  21      10.808   2.985   0.022  1.00 97.80           H  
ATOM    311  CA  TYR A  21       9.189   3.684   1.244  1.00 97.80           C  
ATOM    312  HA  TYR A  21       9.403   4.225   2.166  1.00 97.80           H  
ATOM    313  C   TYR A  21       7.928   2.853   1.500  1.00 97.80           C  
ATOM    314  CB  TYR A  21       8.907   4.703   0.129  1.00 97.80           C  
ATOM    315  HB2 TYR A  21       7.843   4.938   0.124  1.00 97.80           H  
ATOM    316  HB3 TYR A  21       9.138   4.263  -0.841  1.00 97.80           H  
ATOM    317  O   TYR A  21       7.226   3.093   2.483  1.00 97.80           O  
ATOM    318  CG  TYR A  21       9.640   6.016   0.291  1.00 97.80           C  
ATOM    319  CD1 TYR A  21       9.261   6.904   1.317  1.00 97.80           C  
ATOM    320  HD1 TYR A  21       8.451   6.643   1.983  1.00 97.80           H  
ATOM    321  CD2 TYR A  21      10.677   6.364  -0.593  1.00 97.80           C  
ATOM    322  HD2 TYR A  21      10.952   5.695  -1.395  1.00 97.80           H  
ATOM    323  CE1 TYR A  21       9.934   8.130   1.474  1.00 97.80           C  
ATOM    324  HE1 TYR A  21       9.650   8.810   2.264  1.00 97.80           H  
ATOM    325  CE2 TYR A  21      11.351   7.589  -0.441  1.00 97.80           C  
ATOM    326  HE2 TYR A  21      12.145   7.870  -1.117  1.00 97.80           H  
ATOM    327  OH  TYR A  21      11.648   9.647   0.734  1.00 97.80           O  
ATOM    328  HH  TYR A  21      11.333  10.176   1.471  1.00 97.80           H  
ATOM    329  CZ  TYR A  21      10.986   8.471   0.594  1.00 97.80           C  
ATOM    330  N   LEU A  22       7.650   1.863   0.647  1.00 98.36           N  
ATOM    331  H   LEU A  22       8.255   1.746  -0.153  1.00 98.36           H  
ATOM    332  CA  LEU A  22       6.508   0.959   0.790  1.00 98.36           C  
ATOM    333  HA  LEU A  22       5.592   1.548   0.845  1.00 98.36           H  
ATOM    334  C   LEU A  22       6.590   0.145   2.079  1.00 98.36           C  
ATOM    335  CB  LEU A  22       6.454   0.017  -0.424  1.00 98.36           C  
ATOM    336  HB2 LEU A  22       5.831  -0.846  -0.191  1.00 98.36           H  
ATOM    337  HB3 LEU A  22       7.459  -0.348  -0.631  1.00 98.36           H  
ATOM    338  O   LEU A  22       5.605   0.059   2.812  1.00 98.36           O  
ATOM    339  CG  LEU A  22       5.893   0.701  -1.676  1.00 98.36           C  
ATOM    340  HG  LEU A  22       6.291   1.712  -1.767  1.00 98.36           H  
ATOM    341  CD1 LEU A  22       6.268  -0.091  -2.921  1.00 98.36           C  
ATOM    342 HD11 LEU A  22       7.340  -0.009  -3.099  1.00 98.36           H  
ATOM    343 HD12 LEU A  22       6.008  -1.143  -2.800  1.00 98.36           H  
ATOM    344 HD13 LEU A  22       5.734   0.330  -3.772  1.00 98.36           H  
ATOM    345  CD2 LEU A  22       4.368   0.770  -1.621  1.00 98.36           C  
ATOM    346 HD21 LEU A  22       3.942  -0.222  -1.774  1.00 98.36           H  
ATOM    347 HD22 LEU A  22       4.026   1.146  -0.657  1.00 98.36           H  
ATOM    348 HD23 LEU A  22       4.026   1.441  -2.409  1.00 98.36           H  
ATOM    349  N   LEU A  23       7.761  -0.421   2.378  1.00 98.29           N  
ATOM    350  H   LEU A  23       8.522  -0.330   1.721  1.00 98.29           H  
ATOM    351  CA  LEU A  23       7.982  -1.198   3.593  1.00 98.29           C  
ATOM    352  HA  LEU A  23       7.203  -1.958   3.648  1.00 98.29           H  
ATOM    353  C   LEU A  23       7.866  -0.321   4.845  1.00 98.29           C  
ATOM    354  CB  LEU A  23       9.351  -1.890   3.493  1.00 98.29           C  
ATOM    355  HB2 LEU A  23       9.377  -2.488   2.582  1.00 98.29           H  
ATOM    356  HB3 LEU A  23      10.124  -1.126   3.413  1.00 98.29           H  
ATOM    357  O   LEU A  23       7.169  -0.695   5.788  1.00 98.29           O  
ATOM    358  CG  LEU A  23       9.675  -2.798   4.692  1.00 98.29           C  
ATOM    359  HG  LEU A  23       9.663  -2.205   5.607  1.00 98.29           H  
ATOM    360  CD1 LEU A  23       8.679  -3.953   4.832  1.00 98.29           C  
ATOM    361 HD11 LEU A  23       9.005  -4.622   5.628  1.00 98.29           H  
ATOM    362 HD12 LEU A  23       7.693  -3.568   5.095  1.00 98.29           H  
ATOM    363 HD13 LEU A  23       8.621  -4.510   3.897  1.00 98.29           H  
ATOM    364  CD2 LEU A  23      11.075  -3.383   4.531  1.00 98.29           C  
ATOM    365 HD21 LEU A  23      11.323  -3.995   5.398  1.00 98.29           H  
ATOM    366 HD22 LEU A  23      11.126  -3.995   3.631  1.00 98.29           H  
ATOM    367 HD23 LEU A  23      11.804  -2.576   4.455  1.00 98.29           H  
ATOM    368  N   LEU A  24       8.488   0.862   4.841  1.00 98.43           N  
ATOM    369  H   LEU A  24       9.050   1.106   4.037  1.00 98.43           H  
ATOM    370  CA  LEU A  24       8.402   1.827   5.935  1.00 98.43           C  
ATOM    371  HA  LEU A  24       8.777   1.351   6.841  1.00 98.43           H  
ATOM    372  C   LEU A  24       6.949   2.239   6.188  1.00 98.43           C  
ATOM    373  CB  LEU A  24       9.281   3.046   5.601  1.00 98.43           C  
ATOM    374  HB2 LEU A  24       8.958   3.460   4.646  1.00 98.43           H  
ATOM    375  HB3 LEU A  24      10.313   2.713   5.487  1.00 98.43           H  
ATOM    376  O   LEU A  24       6.476   2.168   7.324  1.00 98.43           O  
ATOM    377  CG  LEU A  24       9.233   4.168   6.656  1.00 98.43           C  
ATOM    378  HG  LEU A  24       8.207   4.515   6.777  1.00 98.43           H  
ATOM    379  CD1 LEU A  24       9.759   3.705   8.015  1.00 98.43           C  
ATOM    380 HD11 LEU A  24       9.762   4.544   8.712  1.00 98.43           H  
ATOM    381 HD12 LEU A  24      10.775   3.324   7.911  1.00 98.43           H  
ATOM    382 HD13 LEU A  24       9.117   2.924   8.422  1.00 98.43           H  
ATOM    383  CD2 LEU A  24      10.074   5.353   6.186  1.00 98.43           C  
ATOM    384 HD21 LEU A  24      10.020   6.161   6.915  1.00 98.43           H  
ATOM    385 HD22 LEU A  24      11.114   5.049   6.063  1.00 98.43           H  
ATOM    386 HD23 LEU A  24       9.697   5.718   5.230  1.00 98.43           H  
ATOM    387  N   PHE A  25       6.222   2.613   5.132  1.00 98.23           N  
ATOM    388  H   PHE A  25       6.665   2.649   4.225  1.00 98.23           H  
ATOM    389  CA  PHE A  25       4.804   2.939   5.226  1.00 98.23           C  
ATOM    390  HA  PHE A  25       4.682   3.768   5.924  1.00 98.23           H  
ATOM    391  C   PHE A  25       4.004   1.757   5.782  1.00 98.23           C  
ATOM    392  CB  PHE A  25       4.269   3.378   3.857  1.00 98.23           C  
ATOM    393  HB2 PHE A  25       4.808   4.268   3.532  1.00 98.23           H  
ATOM    394  HB3 PHE A  25       4.456   2.593   3.124  1.00 98.23           H  
ATOM    395  O   PHE A  25       3.246   1.931   6.733  1.00 98.23           O  
ATOM    396  CG  PHE A  25       2.785   3.685   3.888  1.00 98.23           C  
ATOM    397  CD1 PHE A  25       1.847   2.706   3.508  1.00 98.23           C  
ATOM    398  HD1 PHE A  25       2.182   1.744   3.148  1.00 98.23           H  
ATOM    399  CD2 PHE A  25       2.335   4.927   4.372  1.00 98.23           C  
ATOM    400  HD2 PHE A  25       3.050   5.679   4.671  1.00 98.23           H  
ATOM    401  CE1 PHE A  25       0.470   2.970   3.613  1.00 98.23           C  
ATOM    402  HE1 PHE A  25      -0.247   2.213   3.333  1.00 98.23           H  
ATOM    403  CE2 PHE A  25       0.960   5.189   4.485  1.00 98.23           C  
ATOM    404  HE2 PHE A  25       0.625   6.139   4.874  1.00 98.23           H  
ATOM    405  CZ  PHE A  25       0.026   4.211   4.101  1.00 98.23           C  
ATOM    406  HZ  PHE A  25      -1.033   4.405   4.189  1.00 98.23           H  
ATOM    407  N   ALA A  26       4.204   0.546   5.255  1.00 97.67           N  
ATOM    408  H   ALA A  26       4.847   0.455   4.481  1.00 97.67           H  
ATOM    409  CA  ALA A  26       3.477  -0.643   5.685  1.00 97.67           C  
ATOM    410  HA  ALA A  26       2.413  -0.449   5.551  1.00 97.67           H  
ATOM    411  C   ALA A  26       3.705  -0.970   7.168  1.00 97.67           C  
ATOM    412  CB  ALA A  26       3.872  -1.822   4.788  1.00 97.67           C  
ATOM    413  HB1 ALA A  26       3.346  -2.723   5.103  1.00 97.67           H  
ATOM    414  HB2 ALA A  26       3.612  -1.600   3.753  1.00 97.67           H  
ATOM    415  HB3 ALA A  26       4.945  -1.999   4.852  1.00 97.67           H  
ATOM    416  O   ALA A  26       2.730  -1.241   7.877  1.00 97.67           O  
ATOM    417  N   ILE A  27       4.956  -0.913   7.641  1.00 98.17           N  
ATOM    418  H   ILE A  27       5.695  -0.692   6.988  1.00 98.17           H  
ATOM    419  CA  ILE A  27       5.326  -1.153   9.043  1.00 98.17           C  
ATOM    420  HA  ILE A  27       4.934  -2.122   9.352  1.00 98.17           H  
ATOM    421  C   ILE A  27       4.687  -0.100   9.943  1.00 98.17           C  
ATOM    422  CB  ILE A  27       6.867  -1.176   9.212  1.00 98.17           C  
ATOM    423  HB  ILE A  27       7.282  -0.298   8.717  1.00 98.17           H  
ATOM    424  O   ILE A  27       4.008  -0.450  10.907  1.00 98.17           O  
ATOM    425  CG1 ILE A  27       7.452  -2.445   8.551  1.00 98.17           C  
ATOM    426 HG12 ILE A  27       7.048  -2.554   7.545  1.00 98.17           H  
ATOM    427 HG13 ILE A  27       7.149  -3.324   9.120  1.00 98.17           H  
ATOM    428  CG2 ILE A  27       7.275  -1.128  10.701  1.00 98.17           C  
ATOM    429 HG21 ILE A  27       6.840  -1.971  11.239  1.00 98.17           H  
ATOM    430 HG22 ILE A  27       6.953  -0.196  11.165  1.00 98.17           H  
ATOM    431 HG23 ILE A  27       8.360  -1.164  10.800  1.00 98.17           H  
ATOM    432  CD1 ILE A  27       8.981  -2.431   8.435  1.00 98.17           C  
ATOM    433 HD11 ILE A  27       9.308  -1.516   7.941  1.00 98.17           H  
ATOM    434 HD12 ILE A  27       9.447  -2.503   9.418  1.00 98.17           H  
ATOM    435 HD13 ILE A  27       9.303  -3.289   7.845  1.00 98.17           H  
ATOM    436  N   VAL A  28       4.865   1.183   9.626  1.00 98.22           N  
ATOM    437  H   VAL A  28       5.411   1.411   8.808  1.00 98.22           H  
ATOM    438  CA  VAL A  28       4.394   2.276  10.483  1.00 98.22           C  
ATOM    439  HA  VAL A  28       4.709   2.076  11.507  1.00 98.22           H  
ATOM    440  C   VAL A  28       2.869   2.346  10.491  1.00 98.22           C  
ATOM    441  CB  VAL A  28       5.026   3.607  10.048  1.00 98.22           C  
ATOM    442  HB  VAL A  28       4.824   3.780   8.991  1.00 98.22           H  
ATOM    443  O   VAL A  28       2.257   2.366  11.558  1.00 98.22           O  
ATOM    444  CG1 VAL A  28       4.453   4.770  10.857  1.00 98.22           C  
ATOM    445 HG11 VAL A  28       5.052   5.659  10.659  1.00 98.22           H  
ATOM    446 HG12 VAL A  28       4.497   4.548  11.923  1.00 98.22           H  
ATOM    447 HG13 VAL A  28       3.423   4.965  10.561  1.00 98.22           H  
ATOM    448  CG2 VAL A  28       6.543   3.600  10.279  1.00 98.22           C  
ATOM    449 HG21 VAL A  28       7.008   2.764   9.757  1.00 98.22           H  
ATOM    450 HG22 VAL A  28       6.764   3.513  11.343  1.00 98.22           H  
ATOM    451 HG23 VAL A  28       6.981   4.521   9.895  1.00 98.22           H  
ATOM    452  N   HIS A  29       2.233   2.318   9.321  1.00 96.99           N  
ATOM    453  H   HIS A  29       2.777   2.257   8.472  1.00 96.99           H  
ATOM    454  CA  HIS A  29       0.781   2.410   9.197  1.00 96.99           C  
ATOM    455  HA  HIS A  29       0.445   3.309   9.714  1.00 96.99           H  
ATOM    456  C   HIS A  29       0.076   1.210   9.840  1.00 96.99           C  
ATOM    457  CB  HIS A  29       0.413   2.539   7.714  1.00 96.99           C  
ATOM    458  HB2 HIS A  29       0.997   3.344   7.267  1.00 96.99           H  
ATOM    459  HB3 HIS A  29       0.654   1.615   7.188  1.00 96.99           H  
ATOM    460  O   HIS A  29      -0.864   1.376  10.624  1.00 96.99           O  
ATOM    461  CG  HIS A  29      -1.040   2.855   7.512  1.00 96.99           C  
ATOM    462  CD2 HIS A  29      -2.027   1.992   7.120  1.00 96.99           C  
ATOM    463  HD2 HIS A  29      -1.900   0.947   6.879  1.00 96.99           H  
ATOM    464  ND1 HIS A  29      -1.615   4.090   7.686  1.00 96.99           N  
ATOM    465  HD1 HIS A  29      -1.147   4.921   8.018  1.00 96.99           H  
ATOM    466  CE1 HIS A  29      -2.913   3.982   7.367  1.00 96.99           C  
ATOM    467  HE1 HIS A  29      -3.621   4.798   7.373  1.00 96.99           H  
ATOM    468  NE2 HIS A  29      -3.227   2.713   7.068  1.00 96.99           N  
ATOM    469  N   SER A  30       0.553  -0.012   9.572  1.00 97.03           N  
ATOM    470  H   SER A  30       1.347  -0.104   8.955  1.00 97.03           H  
ATOM    471  CA  SER A  30      -0.025  -1.217  10.177  1.00 97.03           C  
ATOM    472  HA  SER A  30      -1.108  -1.171  10.070  1.00 97.03           H  
ATOM    473  C   SER A  30       0.299  -1.320  11.663  1.00 97.03           C  
ATOM    474  CB  SER A  30       0.451  -2.496   9.497  1.00 97.03           C  
ATOM    475  HB2 SER A  30       1.509  -2.657   9.705  1.00 97.03           H  
ATOM    476  HB3 SER A  30      -0.116  -3.332   9.906  1.00 97.03           H  
ATOM    477  O   SER A  30      -0.571  -1.699  12.441  1.00 97.03           O  
ATOM    478  OG  SER A  30       0.254  -2.421   8.105  1.00 97.03           O  
ATOM    479  HG  SER A  30       1.068  -2.039   7.769  1.00 97.03           H  
ATOM    480  N   GLY A  31       1.509  -0.942  12.080  1.00 97.35           N  
ATOM    481  H   GLY A  31       2.199  -0.654  11.401  1.00 97.35           H  
ATOM    482  CA  GLY A  31       1.919  -0.922  13.482  1.00 97.35           C  
ATOM    483  HA2 GLY A  31       1.843  -1.924  13.904  1.00 97.35           H  
ATOM    484  HA3 GLY A  31       2.957  -0.593  13.542  1.00 97.35           H  
ATOM    485  C   GLY A  31       1.061   0.032  14.310  1.00 97.35           C  
ATOM    486  O   GLY A  31       0.492  -0.368  15.324  1.00 97.35           O  
ATOM    487  N   LEU A  32       0.852   1.260  13.830  1.00 97.05           N  
ATOM    488  H   LEU A  32       1.345   1.548  12.996  1.00 97.05           H  
ATOM    489  CA  LEU A  32      -0.084   2.201  14.448  1.00 97.05           C  
ATOM    490  HA  LEU A  32       0.163   2.303  15.505  1.00 97.05           H  
ATOM    491  C   LEU A  32      -1.535   1.685  14.387  1.00 97.05           C  
ATOM    492  CB  LEU A  32       0.053   3.574  13.768  1.00 97.05           C  
ATOM    493  HB2 LEU A  32      -0.103   3.449  12.696  1.00 97.05           H  
ATOM    494  HB3 LEU A  32      -0.735   4.219  14.156  1.00 97.05           H  
ATOM    495  O   LEU A  32      -2.331   1.917  15.288  1.00 97.05           O  
ATOM    496  CG  LEU A  32       1.383   4.313  14.002  1.00 97.05           C  
ATOM    497  HG  LEU A  32       2.227   3.672  13.745  1.00 97.05           H  
ATOM    498  CD1 LEU A  32       1.421   5.560  13.120  1.00 97.05           C  
ATOM    499 HD11 LEU A  32       1.351   5.270  12.072  1.00 97.05           H  
ATOM    500 HD12 LEU A  32       2.368   6.079  13.274  1.00 97.05           H  
ATOM    501 HD13 LEU A  32       0.599   6.230  13.371  1.00 97.05           H  
ATOM    502  CD2 LEU A  32       1.537   4.756  15.459  1.00 97.05           C  
ATOM    503 HD21 LEU A  32       1.605   3.883  16.109  1.00 97.05           H  
ATOM    504 HD22 LEU A  32       2.457   5.330  15.568  1.00 97.05           H  
ATOM    505 HD23 LEU A  32       0.691   5.375  15.759  1.00 97.05           H  
ATOM    506  N   ALA A  33      -1.932   0.928  13.364  1.00 95.23           N  
ATOM    507  H   ALA A  33      -1.311   0.784  12.580  1.00 95.23           H  
ATOM    508  CA  ALA A  33      -3.272   0.340  13.357  1.00 95.23           C  
ATOM    509  HA  ALA A  33      -3.987   1.120  13.620  1.00 95.23           H  
ATOM    510  C   ALA A  33      -3.420  -0.764  14.424  1.00 95.23           C  
ATOM    511  CB  ALA A  33      -3.619  -0.127  11.941  1.00 95.23           C  
ATOM    512  HB1 ALA A  33      -4.616  -0.569  11.931  1.00 95.23           H  
ATOM    513  HB2 ALA A  33      -3.597   0.723  11.259  1.00 95.23           H  
ATOM    514  HB3 ALA A  33      -2.892  -0.862  11.594  1.00 95.23           H  
ATOM    515  O   ALA A  33      -4.485  -0.877  15.034  1.00 95.23           O  
ATOM    516  N   ALA A  34      -2.366  -1.548  14.673  1.00 95.68           N  
ATOM    517  H   ALA A  34      -1.529  -1.405  14.126  1.00 95.68           H  
ATOM    518  CA  ALA A  34      -2.323  -2.591  15.698  1.00 95.68           C  
ATOM    519  HA  ALA A  34      -3.205  -3.224  15.604  1.00 95.68           H  
ATOM    520  C   ALA A  34      -2.310  -2.007  17.119  1.00 95.68           C  
ATOM    521  CB  ALA A  34      -1.079  -3.457  15.460  1.00 95.68           C  
ATOM    522  HB1 ALA A  34      -0.172  -2.880  15.642  1.00 95.68           H  
ATOM    523  HB2 ALA A  34      -1.055  -3.821  14.433  1.00 95.68           H  
ATOM    524  HB3 ALA A  34      -1.092  -4.311  16.137  1.00 95.68           H  
ATOM    525  O   ALA A  34      -3.041  -2.471  17.992  1.00 95.68           O  
ATOM    526  N   LEU A  35      -1.531  -0.943  17.335  1.00 95.64           N  
ATOM    527  H   LEU A  35      -0.928  -0.647  16.581  1.00 95.64           H  
ATOM    528  CA  LEU A  35      -1.382  -0.268  18.627  1.00 95.64           C  
ATOM    529  HA  LEU A  35      -1.300  -1.027  19.406  1.00 95.64           H  
ATOM    530  C   LEU A  35      -2.587   0.595  19.014  1.00 95.64           C  
ATOM    531  CB  LEU A  35      -0.093   0.571  18.607  1.00 95.64           C  
ATOM    532  HB2 LEU A  35      -0.067   1.213  19.488  1.00 95.64           H  
ATOM    533  HB3 LEU A  35      -0.117   1.214  17.727  1.00 95.64           H  
ATOM    534  O   LEU A  35      -2.597   1.153  20.110  1.00 95.64           O  
ATOM    535  CG  LEU A  35       1.205  -0.254  18.582  1.00 95.64           C  
ATOM    536  HG  LEU A  35       1.186  -0.960  17.753  1.00 95.64           H  
ATOM    537  CD1 LEU A  35       2.386   0.696  18.385  1.00 95.64           C  
ATOM    538 HD11 LEU A  35       2.443   1.407  19.210  1.00 95.64           H  
ATOM    539 HD12 LEU A  35       2.275   1.232  17.443  1.00 95.64           H  
ATOM    540 HD13 LEU A  35       3.312   0.122  18.346  1.00 95.64           H  
ATOM    541  CD2 LEU A  35       1.415  -1.036  19.880  1.00 95.64           C  
ATOM    542 HD21 LEU A  35       0.649  -1.803  19.991  1.00 95.64           H  
ATOM    543 HD22 LEU A  35       1.388  -0.363  20.737  1.00 95.64           H  
ATOM    544 HD23 LEU A  35       2.385  -1.533  19.852  1.00 95.64           H  
ATOM    545  N   ARG A  36      -3.608   0.703  18.154  1.00 92.85           N  
ATOM    546  H   ARG A  36      -3.496   0.258  17.254  1.00 92.85           H  
ATOM    547  CA  ARG A  36      -4.752   1.597  18.360  1.00 92.85           C  
ATOM    548  HA  ARG A  36      -4.366   2.616  18.401  1.00 92.85           H  
ATOM    549  C   ARG A  36      -5.426   1.406  19.712  1.00 92.85           C  
ATOM    550  CB  ARG A  36      -5.722   1.493  17.175  1.00 92.85           C  
ATOM    551  HB2 ARG A  36      -6.092   0.471  17.091  1.00 92.85           H  
ATOM    552  HB3 ARG A  36      -5.175   1.738  16.264  1.00 92.85           H  
ATOM    553  O   ARG A  36      -5.528   2.370  20.453  1.00 92.85           O  
ATOM    554  CG  ARG A  36      -6.912   2.454  17.335  1.00 92.85           C  
ATOM    555  HG2 ARG A  36      -7.532   2.117  18.166  1.00 92.85           H  
ATOM    556  HG3 ARG A  36      -6.551   3.457  17.565  1.00 92.85           H  
ATOM    557  CD  ARG A  36      -7.794   2.515  16.084  1.00 92.85           C  
ATOM    558  HD2 ARG A  36      -8.087   1.500  15.817  1.00 92.85           H  
ATOM    559  HD3 ARG A  36      -8.690   3.082  16.336  1.00 92.85           H  
ATOM    560  NE  ARG A  36      -7.100   3.190  14.966  1.00 92.85           N  
ATOM    561  HE  ARG A  36      -6.506   3.962  15.230  1.00 92.85           H  
ATOM    562  NH1 ARG A  36      -7.938   1.957  13.220  1.00 92.85           N  
ATOM    563 HH11 ARG A  36      -8.033   1.829  12.223  1.00 92.85           H  
ATOM    564 HH12 ARG A  36      -8.544   1.492  13.881  1.00 92.85           H  
ATOM    565  NH2 ARG A  36      -6.479   3.590  12.808  1.00 92.85           N  
ATOM    566 HH21 ARG A  36      -6.501   3.365  11.824  1.00 92.85           H  
ATOM    567 HH22 ARG A  36      -5.815   4.288  13.114  1.00 92.85           H  
ATOM    568  CZ  ARG A  36      -7.173   2.909  13.677  1.00 92.85           C  
ATOM    569  N   ALA A  37      -5.827   0.188  20.072  1.00 90.64           N  
ATOM    570  H   ALA A  37      -5.639  -0.587  19.453  1.00 90.64           H  
ATOM    571  CA  ALA A  37      -6.529  -0.045  21.339  1.00 90.64           C  
ATOM    572  HA  ALA A  37      -7.439   0.555  21.353  1.00 90.64           H  
ATOM    573  C   ALA A  37      -5.687   0.378  22.559  1.00 90.64           C  
ATOM    574  CB  ALA A  37      -6.916  -1.526  21.415  1.00 90.64           C  
ATOM    575  HB1 ALA A  37      -7.452  -1.712  22.346  1.00 90.64           H  
ATOM    576  HB2 ALA A  37      -6.023  -2.151  21.391  1.00 90.64           H  
ATOM    577  HB3 ALA A  37      -7.564  -1.786  20.578  1.00 90.64           H  
ATOM    578  O   ALA A  37      -6.191   1.026  23.475  1.00 90.64           O  
ATOM    579  N   TRP A  38      -4.387   0.067  22.537  1.00 94.72           N  
ATOM    580  H   TRP A  38      -4.015  -0.403  21.725  1.00 94.72           H  
ATOM    581  CA  TRP A  38      -3.455   0.485  23.581  1.00 94.72           C  
ATOM    582  HA  TRP A  38      -3.852   0.189  24.553  1.00 94.72           H  
ATOM    583  C   TRP A  38      -3.289   2.009  23.607  1.00 94.72           C  
ATOM    584  CB  TRP A  38      -2.111  -0.222  23.379  1.00 94.72           C  
ATOM    585  HB2 TRP A  38      -1.772  -0.061  22.356  1.00 94.72           H  
ATOM    586  HB3 TRP A  38      -2.248  -1.294  23.515  1.00 94.72           H  
ATOM    587  O   TRP A  38      -3.429   2.622  24.661  1.00 94.72           O  
ATOM    588  CG  TRP A  38      -1.028   0.246  24.299  1.00 94.72           C  
ATOM    589  CD1 TRP A  38      -0.774  -0.238  25.536  1.00 94.72           C  
ATOM    590  HD1 TRP A  38      -1.314  -1.049  26.001  1.00 94.72           H  
ATOM    591  CD2 TRP A  38      -0.046   1.303  24.072  1.00 94.72           C  
ATOM    592  CE2 TRP A  38       0.772   1.414  25.236  1.00 94.72           C  
ATOM    593  CE3 TRP A  38       0.245   2.167  22.993  1.00 94.72           C  
ATOM    594  HE3 TRP A  38      -0.334   2.091  22.085  1.00 94.72           H  
ATOM    595  NE1 TRP A  38       0.303   0.433  26.083  1.00 94.72           N  
ATOM    596  HE1 TRP A  38       0.759   0.144  26.937  1.00 94.72           H  
ATOM    597  CH2 TRP A  38       2.070   3.200  24.248  1.00 94.72           C  
ATOM    598  HH2 TRP A  38       2.879   3.913  24.299  1.00 94.72           H  
ATOM    599  CZ2 TRP A  38       1.816   2.345  25.334  1.00 94.72           C  
ATOM    600  HZ2 TRP A  38       2.433   2.391  26.219  1.00 94.72           H  
ATOM    601  CZ3 TRP A  38       1.289   3.108  23.081  1.00 94.72           C  
ATOM    602  HZ3 TRP A  38       1.507   3.755  22.245  1.00 94.72           H  
ATOM    603  N   GLY A  39      -3.052   2.647  22.464  1.00 95.25           N  
ATOM    604  H   GLY A  39      -2.973   2.108  21.613  1.00 95.25           H  
ATOM    605  CA  GLY A  39      -2.831   4.089  22.404  1.00 95.25           C  
ATOM    606  HA2 GLY A  39      -2.030   4.362  23.092  1.00 95.25           H  
ATOM    607  HA3 GLY A  39      -2.521   4.347  21.390  1.00 95.25           H  
ATOM    608  C   GLY A  39      -4.074   4.906  22.757  1.00 95.25           C  
ATOM    609  O   GLY A  39      -3.981   5.867  23.519  1.00 95.25           O  
ATOM    610  N   GLU A  40      -5.256   4.489  22.298  1.00 94.25           N  
ATOM    611  H   GLU A  40      -5.283   3.686  21.685  1.00 94.25           H  
ATOM    612  CA  GLU A  40      -6.532   5.107  22.674  1.00 94.25           C  
ATOM    613  HA  GLU A  40      -6.501   6.166  22.417  1.00 94.25           H  
ATOM    614  C   GLU A  40      -6.768   5.030  24.190  1.00 94.25           C  
ATOM    615  CB  GLU A  40      -7.702   4.453  21.913  1.00 94.25           C  
ATOM    616  HB2 GLU A  40      -8.634   4.844  22.321  1.00 94.25           H  
ATOM    617  HB3 GLU A  40      -7.679   3.375  22.076  1.00 94.25           H  
ATOM    618  O   GLU A  40      -7.285   5.987  24.763  1.00 94.25           O  
ATOM    619  CG  GLU A  40      -7.680   4.746  20.401  1.00 94.25           C  
ATOM    620  HG2 GLU A  40      -6.783   4.325  19.946  1.00 94.25           H  
ATOM    621  HG3 GLU A  40      -7.580   5.822  20.257  1.00 94.25           H  
ATOM    622  CD  GLU A  40      -8.910   4.223  19.633  1.00 94.25           C  
ATOM    623  OE1 GLU A  40      -9.063   4.627  18.455  1.00 94.25           O  
ATOM    624  OE2 GLU A  40      -9.674   3.389  20.171  1.00 94.25           O  
ATOM    625  N   SER A  41      -6.320   3.959  24.861  1.00 94.45           N  
ATOM    626  H   SER A  41      -5.940   3.185  24.335  1.00 94.45           H  
ATOM    627  CA  SER A  41      -6.406   3.840  26.326  1.00 94.45           C  
ATOM    628  HA  SER A  41      -7.433   4.065  26.613  1.00 94.45           H  
ATOM    629  C   SER A  41      -5.508   4.823  27.096  1.00 94.45           C  
ATOM    630  CB  SER A  41      -6.112   2.401  26.772  1.00 94.45           C  
ATOM    631  HB2 SER A  41      -6.544   2.253  27.762  1.00 94.45           H  
ATOM    632  HB3 SER A  41      -6.586   1.700  26.085  1.00 94.45           H  
ATOM    633  O   SER A  41      -5.747   5.064  28.277  1.00 94.45           O  
ATOM    634  OG  SER A  41      -4.724   2.123  26.854  1.00 94.45           O  
ATOM    635  HG  SER A  41      -4.315   2.309  26.005  1.00 94.45           H  
ATOM    636  N   LYS A  42      -4.473   5.388  26.455  1.00 96.94           N  
ATOM    637  H   LYS A  42      -4.343   5.146  25.483  1.00 96.94           H  
ATOM    638  CA  LYS A  42      -3.491   6.286  27.091  1.00 96.94           C  
ATOM    639  HA  LYS A  42      -3.551   6.182  28.174  1.00 96.94           H  
ATOM    640  C   LYS A  42      -3.771   7.764  26.842  1.00 96.94           C  
ATOM    641  CB  LYS A  42      -2.070   5.924  26.619  1.00 96.94           C  
ATOM    642  HB2 LYS A  42      -2.024   6.006  25.533  1.00 96.94           H  
ATOM    643  HB3 LYS A  42      -1.367   6.648  27.031  1.00 96.94           H  
ATOM    644  O   LYS A  42      -3.623   8.568  27.753  1.00 96.94           O  
ATOM    645  CG  LYS A  42      -1.601   4.514  27.015  1.00 96.94           C  
ATOM    646  HG2 LYS A  42      -0.592   4.368  26.631  1.00 96.94           H  
ATOM    647  HG3 LYS A  42      -2.250   3.771  26.552  1.00 96.94           H  
ATOM    648  CD  LYS A  42      -1.597   4.290  28.532  1.00 96.94           C  
ATOM    649  HD2 LYS A  42      -2.616   4.367  28.911  1.00 96.94           H  
ATOM    650  HD3 LYS A  42      -0.978   5.052  29.006  1.00 96.94           H  
ATOM    651  CE  LYS A  42      -1.058   2.897  28.863  1.00 96.94           C  
ATOM    652  HE2 LYS A  42      -0.045   2.811  28.472  1.00 96.94           H  
ATOM    653  HE3 LYS A  42      -1.681   2.161  28.354  1.00 96.94           H  
ATOM    654  NZ  LYS A  42      -1.076   2.660  30.329  1.00 96.94           N  
ATOM    655  HZ1 LYS A  42      -2.020   2.739  30.679  1.00 96.94           H  
ATOM    656  HZ2 LYS A  42      -0.507   3.343  30.808  1.00 96.94           H  
ATOM    657  HZ3 LYS A  42      -0.731   1.738  30.553  1.00 96.94           H  
ATOM    658  N   ILE A  43      -4.149   8.117  25.614  1.00 96.07           N  
ATOM    659  H   ILE A  43      -4.189   7.385  24.919  1.00 96.07           H  
ATOM    660  CA  ILE A  43      -4.295   9.517  25.170  1.00 96.07           C  
ATOM    661  HA  ILE A  43      -4.203  10.172  26.037  1.00 96.07           H  
ATOM    662  C   ILE A  43      -5.681   9.830  24.586  1.00 96.07           C  
ATOM    663  CB  ILE A  43      -3.157   9.896  24.199  1.00 96.07           C  
ATOM    664  HB  ILE A  43      -3.303  10.934  23.901  1.00 96.07           H  
ATOM    665  O   ILE A  43      -5.912  10.920  24.060  1.00 96.07           O  
ATOM    666  CG1 ILE A  43      -3.180   9.015  22.932  1.00 96.07           C  
ATOM    667 HG12 ILE A  43      -2.839   8.011  23.186  1.00 96.07           H  
ATOM    668 HG13 ILE A  43      -4.194   8.951  22.538  1.00 96.07           H  
ATOM    669  CG2 ILE A  43      -1.794   9.806  24.912  1.00 96.07           C  
ATOM    670 HG21 ILE A  43      -1.523   8.768  25.103  1.00 96.07           H  
ATOM    671 HG22 ILE A  43      -1.016  10.272  24.306  1.00 96.07           H  
ATOM    672 HG23 ILE A  43      -1.841  10.338  25.863  1.00 96.07           H  
ATOM    673  CD1 ILE A  43      -2.276   9.543  21.824  1.00 96.07           C  
ATOM    674 HD11 ILE A  43      -1.237   9.553  22.156  1.00 96.07           H  
ATOM    675 HD12 ILE A  43      -2.351   8.887  20.957  1.00 96.07           H  
ATOM    676 HD13 ILE A  43      -2.578  10.552  21.543  1.00 96.07           H  
ATOM    677  N   GLY A  44      -6.608   8.872  24.649  1.00 91.43           N  
ATOM    678  H   GLY A  44      -6.368   7.995  25.088  1.00 91.43           H  
ATOM    679  CA  GLY A  44      -7.948   8.988  24.084  1.00 91.43           C  
ATOM    680  HA2 GLY A  44      -8.362   9.965  24.330  1.00 91.43           H  
ATOM    681  HA3 GLY A  44      -8.581   8.231  24.546  1.00 91.43           H  
ATOM    682  C   GLY A  44      -7.996   8.806  22.562  1.00 91.43           C  
ATOM    683  O   GLY A  44      -7.012   8.977  21.839  1.00 91.43           O  
ATOM    684  N   ALA A  45      -9.191   8.490  22.052  1.00 89.00           N  
ATOM    685  H   ALA A  45      -9.945   8.303  22.697  1.00 89.00           H  
ATOM    686  CA  ALA A  45      -9.422   8.207  20.631  1.00 89.00           C  
ATOM    687  HA  ALA A  45      -8.792   7.369  20.331  1.00 89.00           H  
ATOM    688  C   ALA A  45      -9.058   9.375  19.701  1.00 89.00           C  
ATOM    689  CB  ALA A  45     -10.881   7.776  20.456  1.00 89.00           C  
ATOM    690  HB1 ALA A  45     -11.082   6.899  21.072  1.00 89.00           H  
ATOM    691  HB2 ALA A  45     -11.056   7.506  19.415  1.00 89.00           H  
ATOM    692  HB3 ALA A  45     -11.557   8.583  20.740  1.00 89.00           H  
ATOM    693  O   ALA A  45      -8.485   9.174  18.628  1.00 89.00           O  
ATOM    694  N   ARG A  46      -9.362  10.612  20.116  1.00 88.02           N  
ATOM    695  H   ARG A  46      -9.818  10.707  21.012  1.00 88.02           H  
ATOM    696  CA  ARG A  46      -9.060  11.815  19.327  1.00 88.02           C  
ATOM    697  HA  ARG A  46      -9.394  11.645  18.304  1.00 88.02           H  
ATOM    698  C   ARG A  46      -7.556  12.070  19.240  1.00 88.02           C  
ATOM    699  CB  ARG A  46      -9.830  13.018  19.893  1.00 88.02           C  
ATOM    700  HB2 ARG A  46     -10.888  12.761  19.952  1.00 88.02           H  
ATOM    701  HB3 ARG A  46      -9.472  13.243  20.898  1.00 88.02           H  
ATOM    702  O   ARG A  46      -7.056  12.270  18.136  1.00 88.02           O  
ATOM    703  CG  ARG A  46      -9.675  14.263  19.005  1.00 88.02           C  
ATOM    704  HG2 ARG A  46     -10.004  14.028  17.993  1.00 88.02           H  
ATOM    705  HG3 ARG A  46      -8.629  14.569  18.977  1.00 88.02           H  
ATOM    706  CD  ARG A  46     -10.516  15.422  19.551  1.00 88.02           C  
ATOM    707  HD2 ARG A  46     -10.197  15.639  20.571  1.00 88.02           H  
ATOM    708  HD3 ARG A  46     -11.563  15.118  19.567  1.00 88.02           H  
ATOM    709  NE  ARG A  46     -10.369  16.634  18.725  1.00 88.02           N  
ATOM    710  HE  ARG A  46      -9.732  16.587  17.942  1.00 88.02           H  
ATOM    711  NH1 ARG A  46     -11.833  17.970  19.893  1.00 88.02           N  
ATOM    712 HH11 ARG A  46     -12.299  18.858  20.014  1.00 88.02           H  
ATOM    713 HH12 ARG A  46     -12.034  17.208  20.525  1.00 88.02           H  
ATOM    714  NH2 ARG A  46     -10.775  18.793  18.113  1.00 88.02           N  
ATOM    715 HH21 ARG A  46     -10.134  18.711  17.337  1.00 88.02           H  
ATOM    716 HH22 ARG A  46     -11.254  19.669  18.264  1.00 88.02           H  
ATOM    717  CZ  ARG A  46     -10.991  17.787  18.914  1.00 88.02           C  
ATOM    718  N   GLY A  47      -6.846  12.019  20.371  1.00 92.05           N  
ATOM    719  H   GLY A  47      -7.315  11.793  21.236  1.00 92.05           H  
ATOM    720  CA  GLY A  47      -5.392  12.196  20.412  1.00 92.05           C  
ATOM    721  HA2 GLY A  47      -5.048  12.099  21.442  1.00 92.05           H  
ATOM    722  HA3 GLY A  47      -5.125  13.186  20.043  1.00 92.05           H  
ATOM    723  C   GLY A  47      -4.678  11.145  19.566  1.00 92.05           C  
ATOM    724  O   GLY A  47      -3.850  11.482  18.720  1.00 92.05           O  
ATOM    725  N   TYR A  48      -5.088   9.880  19.701  1.00 93.26           N  
ATOM    726  H   TYR A  48      -5.750   9.652  20.428  1.00 93.26           H  
ATOM    727  CA  TYR A  48      -4.528   8.791  18.905  1.00 93.26           C  
ATOM    728  HA  TYR A  48      -3.449   8.778  19.060  1.00 93.26           H  
ATOM    729  C   TYR A  48      -4.752   8.971  17.401  1.00 93.26           C  
ATOM    730  CB  TYR A  48      -5.105   7.453  19.374  1.00 93.26           C  
ATOM    731  HB2 TYR A  48      -6.139   7.354  19.042  1.00 93.26           H  
ATOM    732  HB3 TYR A  48      -5.093   7.412  20.463  1.00 93.26           H  
ATOM    733  O   TYR A  48      -3.834   8.771  16.608  1.00 93.26           O  
ATOM    734  CG  TYR A  48      -4.274   6.312  18.844  1.00 93.26           C  
ATOM    735  CD1 TYR A  48      -4.638   5.620  17.671  1.00 93.26           C  
ATOM    736  HD1 TYR A  48      -5.570   5.853  17.178  1.00 93.26           H  
ATOM    737  CD2 TYR A  48      -3.057   6.038  19.487  1.00 93.26           C  
ATOM    738  HD2 TYR A  48      -2.777   6.593  20.371  1.00 93.26           H  
ATOM    739  CE1 TYR A  48      -3.763   4.647  17.142  1.00 93.26           C  
ATOM    740  HE1 TYR A  48      -3.997   4.097  16.243  1.00 93.26           H  
ATOM    741  CE2 TYR A  48      -2.194   5.063  18.975  1.00 93.26           C  
ATOM    742  HE2 TYR A  48      -1.255   4.857  19.466  1.00 93.26           H  
ATOM    743  OH  TYR A  48      -1.696   3.426  17.367  1.00 93.26           O  
ATOM    744  HH  TYR A  48      -0.912   3.362  17.916  1.00 93.26           H  
ATOM    745  CZ  TYR A  48      -2.550   4.367  17.811  1.00 93.26           C  
ATOM    746  N   ARG A  49      -5.954   9.395  16.990  1.00 89.90           N  
ATOM    747  H   ARG A  49      -6.675   9.518  17.687  1.00 89.90           H  
ATOM    748  CA  ARG A  49      -6.279   9.652  15.580  1.00 89.90           C  
ATOM    749  HA  ARG A  49      -6.076   8.747  15.007  1.00 89.90           H  
ATOM    750  C   ARG A  49      -5.400  10.747  14.973  1.00 89.90           C  
ATOM    751  CB  ARG A  49      -7.769  10.001  15.467  1.00 89.90           C  
ATOM    752  HB2 ARG A  49      -8.339   9.220  15.970  1.00 89.90           H  
ATOM    753  HB3 ARG A  49      -7.959  10.947  15.972  1.00 89.90           H  
ATOM    754  O   ARG A  49      -4.950  10.584  13.842  1.00 89.90           O  
ATOM    755  CG  ARG A  49      -8.246  10.100  14.008  1.00 89.90           C  
ATOM    756  HG2 ARG A  49      -7.647  10.836  13.472  1.00 89.90           H  
ATOM    757  HG3 ARG A  49      -8.122   9.133  13.521  1.00 89.90           H  
ATOM    758  CD  ARG A  49      -9.716  10.530  13.912  1.00 89.90           C  
ATOM    759  HD2 ARG A  49      -9.820  11.532  14.328  1.00 89.90           H  
ATOM    760  HD3 ARG A  49      -9.984  10.573  12.856  1.00 89.90           H  
ATOM    761  NE  ARG A  49     -10.619   9.606  14.629  1.00 89.90           N  
ATOM    762  HE  ARG A  49     -10.237   9.125  15.430  1.00 89.90           H  
ATOM    763  NH1 ARG A  49     -12.512   9.913  13.349  1.00 89.90           N  
ATOM    764 HH11 ARG A  49     -12.135  10.708  12.853  1.00 89.90           H  
ATOM    765 HH12 ARG A  49     -13.500   9.741  13.232  1.00 89.90           H  
ATOM    766  NH2 ARG A  49     -12.590   8.521  15.041  1.00 89.90           N  
ATOM    767 HH21 ARG A  49     -13.560   8.398  14.789  1.00 89.90           H  
ATOM    768 HH22 ARG A  49     -12.200   8.036  15.836  1.00 89.90           H  
ATOM    769  CZ  ARG A  49     -11.884   9.354  14.334  1.00 89.90           C  
ATOM    770  N   VAL A  50      -5.144  11.828  15.713  1.00 92.46           N  
ATOM    771  H   VAL A  50      -5.547  11.883  16.638  1.00 92.46           H  
ATOM    772  CA  VAL A  50      -4.268  12.920  15.259  1.00 92.46           C  
ATOM    773  HA  VAL A  50      -4.612  13.263  14.283  1.00 92.46           H  
ATOM    774  C   VAL A  50      -2.840  12.415  15.057  1.00 92.46           C  
ATOM    775  CB  VAL A  50      -4.319  14.122  16.222  1.00 92.46           C  
ATOM    776  HB  VAL A  50      -4.135  13.779  17.240  1.00 92.46           H  
ATOM    777  O   VAL A  50      -2.292  12.615  13.979  1.00 92.46           O  
ATOM    778  CG1 VAL A  50      -3.278  15.192  15.874  1.00 92.46           C  
ATOM    779 HG11 VAL A  50      -2.273  14.813  16.061  1.00 92.46           H  
ATOM    780 HG12 VAL A  50      -3.363  15.481  14.826  1.00 92.46           H  
ATOM    781 HG13 VAL A  50      -3.420  16.072  16.501  1.00 92.46           H  
ATOM    782  CG2 VAL A  50      -5.700  14.789  16.169  1.00 92.46           C  
ATOM    783 HG21 VAL A  50      -5.876  15.196  15.173  1.00 92.46           H  
ATOM    784 HG22 VAL A  50      -6.483  14.068  16.403  1.00 92.46           H  
ATOM    785 HG23 VAL A  50      -5.742  15.599  16.897  1.00 92.46           H  
ATOM    786  N   ILE A  51      -2.267  11.691  16.026  1.00 96.07           N  
ATOM    787  H   ILE A  51      -2.766  11.555  16.893  1.00 96.07           H  
ATOM    788  CA  ILE A  51      -0.919  11.107  15.888  1.00 96.07           C  
ATOM    789  HA  ILE A  51      -0.210  11.907  15.673  1.00 96.07           H  
ATOM    790  C   ILE A  51      -0.865  10.140  14.701  1.00 96.07           C  
ATOM    791  CB  ILE A  51      -0.481  10.411  17.197  1.00 96.07           C  
ATOM    792  HB  ILE A  51      -1.253   9.700  17.488  1.00 96.07           H  
ATOM    793  O   ILE A  51       0.032  10.230  13.866  1.00 96.07           O  
ATOM    794  CG1 ILE A  51      -0.334  11.464  18.318  1.00 96.07           C  
ATOM    795 HG12 ILE A  51       0.409  12.208  18.029  1.00 96.07           H  
ATOM    796 HG13 ILE A  51      -1.285  11.979  18.455  1.00 96.07           H  
ATOM    797  CG2 ILE A  51       0.836   9.630  17.004  1.00 96.07           C  
ATOM    798 HG21 ILE A  51       1.137   9.144  17.932  1.00 96.07           H  
ATOM    799 HG22 ILE A  51       0.723   8.843  16.259  1.00 96.07           H  
ATOM    800 HG23 ILE A  51       1.629  10.308  16.686  1.00 96.07           H  
ATOM    801  CD1 ILE A  51       0.064  10.870  19.672  1.00 96.07           C  
ATOM    802 HD11 ILE A  51      -0.145  11.590  20.463  1.00 96.07           H  
ATOM    803 HD12 ILE A  51       1.130  10.643  19.683  1.00 96.07           H  
ATOM    804 HD13 ILE A  51      -0.499   9.954  19.849  1.00 96.07           H  
ATOM    805  N   PHE A  52      -1.855   9.250  14.584  1.00 95.08           N  
ATOM    806  H   PHE A  52      -2.556   9.212  15.310  1.00 95.08           H  
ATOM    807  CA  PHE A  52      -1.944   8.301  13.476  1.00 95.08           C  
ATOM    808  HA  PHE A  52      -1.082   7.636  13.519  1.00 95.08           H  
ATOM    809  C   PHE A  52      -1.911   9.013  12.116  1.00 95.08           C  
ATOM    810  CB  PHE A  52      -3.223   7.463  13.638  1.00 95.08           C  
ATOM    811  HB2 PHE A  52      -3.226   7.024  14.636  1.00 95.08           H  
ATOM    812  HB3 PHE A  52      -4.095   8.112  13.563  1.00 95.08           H  
ATOM    813  O   PHE A  52      -1.183   8.592  11.214  1.00 95.08           O  
ATOM    814  CG  PHE A  52      -3.357   6.350  12.619  1.00 95.08           C  
ATOM    815  CD1 PHE A  52      -3.756   6.631  11.297  1.00 95.08           C  
ATOM    816  HD1 PHE A  52      -4.006   7.640  11.006  1.00 95.08           H  
ATOM    817  CD2 PHE A  52      -3.048   5.029  12.983  1.00 95.08           C  
ATOM    818  HD2 PHE A  52      -2.765   4.803  14.000  1.00 95.08           H  
ATOM    819  CE1 PHE A  52      -3.792   5.608  10.336  1.00 95.08           C  
ATOM    820  HE1 PHE A  52      -4.064   5.840   9.317  1.00 95.08           H  
ATOM    821  CE2 PHE A  52      -3.069   4.012  12.014  1.00 95.08           C  
ATOM    822  HE2 PHE A  52      -2.768   3.006  12.267  1.00 95.08           H  
ATOM    823  CZ  PHE A  52      -3.430   4.298  10.691  1.00 95.08           C  
ATOM    824  HZ  PHE A  52      -3.410   3.512   9.951  1.00 95.08           H  
ATOM    825  N   ALA A  53      -2.684  10.094  11.973  1.00 93.84           N  
ATOM    826  H   ALA A  53      -3.246  10.392  12.757  1.00 93.84           H  
ATOM    827  CA  ALA A  53      -2.755  10.885  10.750  1.00 93.84           C  
ATOM    828  HA  ALA A  53      -2.911  10.213   9.906  1.00 93.84           H  
ATOM    829  C   ALA A  53      -1.454  11.657  10.481  1.00 93.84           C  
ATOM    830  CB  ALA A  53      -3.966  11.820  10.846  1.00 93.84           C  
ATOM    831  HB1 ALA A  53      -4.876  11.236  10.986  1.00 93.84           H  
ATOM    832  HB2 ALA A  53      -4.054  12.401   9.928  1.00 93.84           H  
ATOM    833  HB3 ALA A  53      -3.847  12.504  11.687  1.00 93.84           H  
ATOM    834  O   ALA A  53      -0.945  11.596   9.365  1.00 93.84           O  
ATOM    835  N   LEU A  54      -0.886  12.317  11.495  1.00 96.90           N  
ATOM    836  H   LEU A  54      -1.351  12.310  12.392  1.00 96.90           H  
ATOM    837  CA  LEU A  54       0.359  13.084  11.381  1.00 96.90           C  
ATOM    838  HA  LEU A  54       0.256  13.816  10.580  1.00 96.90           H  
ATOM    839  C   LEU A  54       1.567  12.225  11.008  1.00 96.90           C  
ATOM    840  CB  LEU A  54       0.652  13.805  12.708  1.00 96.90           C  
ATOM    841  HB2 LEU A  54       1.688  14.143  12.697  1.00 96.90           H  
ATOM    842  HB3 LEU A  54       0.553  13.089  13.523  1.00 96.90           H  
ATOM    843  O   LEU A  54       2.507  12.744  10.425  1.00 96.90           O  
ATOM    844  CG  LEU A  54      -0.232  15.029  12.996  1.00 96.90           C  
ATOM    845  HG  LEU A  54      -1.284  14.742  12.990  1.00 96.90           H  
ATOM    846  CD1 LEU A  54       0.120  15.573  14.381  1.00 96.90           C  
ATOM    847 HD11 LEU A  54      -0.019  14.793  15.130  1.00 96.90           H  
ATOM    848 HD12 LEU A  54       1.158  15.905  14.399  1.00 96.90           H  
ATOM    849 HD13 LEU A  54      -0.528  16.416  14.622  1.00 96.90           H  
ATOM    850  CD2 LEU A  54      -0.033  16.150  11.975  1.00 96.90           C  
ATOM    851 HD21 LEU A  54      -0.591  17.034  12.283  1.00 96.90           H  
ATOM    852 HD22 LEU A  54       1.024  16.406  11.900  1.00 96.90           H  
ATOM    853 HD23 LEU A  54      -0.400  15.842  10.995  1.00 96.90           H  
ATOM    854  N   VAL A  55       1.550  10.928  11.316  1.00 97.72           N  
ATOM    855  H   VAL A  55       0.814  10.592  11.920  1.00 97.72           H  
ATOM    856  CA  VAL A  55       2.605  10.003  10.883  1.00 97.72           C  
ATOM    857  HA  VAL A  55       3.540  10.553  10.770  1.00 97.72           H  
ATOM    858  C   VAL A  55       2.287   9.398   9.513  1.00 97.72           C  
ATOM    859  CB  VAL A  55       2.836   8.927  11.955  1.00 97.72           C  
ATOM    860  HB  VAL A  55       1.908   8.381  12.125  1.00 97.72           H  
ATOM    861  O   VAL A  55       3.142   9.363   8.630  1.00 97.72           O  
ATOM    862  CG1 VAL A  55       3.913   7.946  11.500  1.00 97.72           C  
ATOM    863 HG11 VAL A  55       3.559   7.392  10.630  1.00 97.72           H  
ATOM    864 HG12 VAL A  55       4.143   7.244  12.301  1.00 97.72           H  
ATOM    865 HG13 VAL A  55       4.822   8.484  11.232  1.00 97.72           H  
ATOM    866  CG2 VAL A  55       3.308   9.533  13.283  1.00 97.72           C  
ATOM    867 HG21 VAL A  55       3.442   8.745  14.024  1.00 97.72           H  
ATOM    868 HG22 VAL A  55       2.575  10.242  13.667  1.00 97.72           H  
ATOM    869 HG23 VAL A  55       4.254  10.055  13.139  1.00 97.72           H  
ATOM    870  N   SER A  56       1.051   8.936   9.302  1.00 96.09           N  
ATOM    871  H   SER A  56       0.369   9.019  10.043  1.00 96.09           H  
ATOM    872  CA  SER A  56       0.685   8.228   8.067  1.00 96.09           C  
ATOM    873  HA  SER A  56       1.435   7.463   7.867  1.00 96.09           H  
ATOM    874  C   SER A  56       0.637   9.145   6.842  1.00 96.09           C  
ATOM    875  CB  SER A  56      -0.671   7.531   8.205  1.00 96.09           C  
ATOM    876  HB2 SER A  56      -1.444   8.273   8.406  1.00 96.09           H  
ATOM    877  HB3 SER A  56      -0.904   7.033   7.264  1.00 96.09           H  
ATOM    878  O   SER A  56       1.055   8.729   5.764  1.00 96.09           O  
ATOM    879  OG  SER A  56      -0.663   6.566   9.240  1.00 96.09           O  
ATOM    880  HG  SER A  56      -0.704   7.046  10.070  1.00 96.09           H  
ATOM    881  N   ILE A  57       0.131  10.378   6.980  1.00 95.35           N  
ATOM    882  H   ILE A  57      -0.143  10.696   7.898  1.00 95.35           H  
ATOM    883  CA  ILE A  57      -0.051  11.301   5.848  1.00 95.35           C  
ATOM    884  HA  ILE A  57      -0.543  10.747   5.050  1.00 95.35           H  
ATOM    885  C   ILE A  57       1.294  11.749   5.260  1.00 95.35           C  
ATOM    886  CB  ILE A  57      -0.980  12.489   6.206  1.00 95.35           C  
ATOM    887  HB  ILE A  57      -0.642  12.952   7.133  1.00 95.35           H  
ATOM    888  O   ILE A  57       1.424  11.676   4.038  1.00 95.35           O  
ATOM    889  CG1 ILE A  57      -2.422  11.983   6.435  1.00 95.35           C  
ATOM    890 HG12 ILE A  57      -2.835  11.622   5.493  1.00 95.35           H  
ATOM    891 HG13 ILE A  57      -2.406  11.147   7.134  1.00 95.35           H  
ATOM    892  CG2 ILE A  57      -0.951  13.569   5.107  1.00 95.35           C  
ATOM    893 HG21 ILE A  57       0.043  14.006   5.018  1.00 95.35           H  
ATOM    894 HG22 ILE A  57      -1.628  14.389   5.349  1.00 95.35           H  
ATOM    895 HG23 ILE A  57      -1.239  13.141   4.146  1.00 95.35           H  
ATOM    896  CD1 ILE A  57      -3.360  13.049   7.018  1.00 95.35           C  
ATOM    897 HD11 ILE A  57      -2.915  13.488   7.911  1.00 95.35           H  
ATOM    898 HD12 ILE A  57      -3.560  13.831   6.286  1.00 95.35           H  
ATOM    899 HD13 ILE A  57      -4.308  12.582   7.287  1.00 95.35           H  
ATOM    900  N   PRO A  58       2.312  12.159   6.045  1.00 97.25           N  
ATOM    901  CA  PRO A  58       3.621  12.493   5.487  1.00 97.25           C  
ATOM    902  HA  PRO A  58       3.492  13.286   4.750  1.00 97.25           H  
ATOM    903  C   PRO A  58       4.310  11.308   4.812  1.00 97.25           C  
ATOM    904  CB  PRO A  58       4.452  13.038   6.648  1.00 97.25           C  
ATOM    905  HB2 PRO A  58       4.967  12.230   7.169  1.00 97.25           H  
ATOM    906  HB3 PRO A  58       5.163  13.794   6.317  1.00 97.25           H  
ATOM    907  O   PRO A  58       4.864  11.480   3.731  1.00 97.25           O  
ATOM    908  CG  PRO A  58       3.385  13.626   7.559  1.00 97.25           C  
ATOM    909  HG2 PRO A  58       3.757  13.741   8.577  1.00 97.25           H  
ATOM    910  HG3 PRO A  58       3.048  14.585   7.166  1.00 97.25           H  
ATOM    911  CD  PRO A  58       2.265  12.594   7.435  1.00 97.25           C  
ATOM    912  HD2 PRO A  58       1.318  13.058   7.710  1.00 97.25           H  
ATOM    913  HD3 PRO A  58       2.473  11.745   8.086  1.00 97.25           H  
ATOM    914  N   LEU A  59       4.228  10.100   5.387  1.00 97.49           N  
ATOM    915  H   LEU A  59       3.774  10.014   6.285  1.00 97.49           H  
ATOM    916  CA  LEU A  59       4.798   8.899   4.764  1.00 97.49           C  
ATOM    917  HA  LEU A  59       5.844   9.089   4.524  1.00 97.49           H  
ATOM    918  C   LEU A  59       4.111   8.566   3.433  1.00 97.49           C  
ATOM    919  CB  LEU A  59       4.707   7.705   5.731  1.00 97.49           C  
ATOM    920  HB2 LEU A  59       3.681   7.626   6.091  1.00 97.49           H  
ATOM    921  HB3 LEU A  59       4.942   6.799   5.173  1.00 97.49           H  
ATOM    922  O   LEU A  59       4.792   8.318   2.440  1.00 97.49           O  
ATOM    923  CG  LEU A  59       5.659   7.765   6.936  1.00 97.49           C  
ATOM    924  HG  LEU A  59       5.514   8.699   7.480  1.00 97.49           H  
ATOM    925  CD1 LEU A  59       5.352   6.595   7.870  1.00 97.49           C  
ATOM    926 HD11 LEU A  59       5.512   5.648   7.354  1.00 97.49           H  
ATOM    927 HD12 LEU A  59       4.318   6.660   8.209  1.00 97.49           H  
ATOM    928 HD13 LEU A  59       6.011   6.649   8.736  1.00 97.49           H  
ATOM    929  CD2 LEU A  59       7.126   7.655   6.513  1.00 97.49           C  
ATOM    930 HD21 LEU A  59       7.761   7.606   7.398  1.00 97.49           H  
ATOM    931 HD22 LEU A  59       7.420   8.533   5.938  1.00 97.49           H  
ATOM    932 HD23 LEU A  59       7.280   6.760   5.911  1.00 97.49           H  
ATOM    933  N   ALA A  60       2.774   8.610   3.391  1.00 96.46           N  
ATOM    934  H   ALA A  60       2.264   8.802   4.241  1.00 96.46           H  
ATOM    935  CA  ALA A  60       2.017   8.413   2.156  1.00 96.46           C  
ATOM    936  HA  ALA A  60       2.291   7.451   1.722  1.00 96.46           H  
ATOM    937  C   ALA A  60       2.335   9.501   1.119  1.00 96.46           C  
ATOM    938  CB  ALA A  60       0.519   8.398   2.480  1.00 96.46           C  
ATOM    939  HB1 ALA A  60      -0.049   8.249   1.561  1.00 96.46           H  
ATOM    940  HB2 ALA A  60       0.222   9.344   2.934  1.00 96.46           H  
ATOM    941  HB3 ALA A  60       0.292   7.583   3.166  1.00 96.46           H  
ATOM    942  O   ALA A  60       2.561   9.195  -0.047  1.00 96.46           O  
ATOM    943  N   THR A  61       2.397  10.763   1.550  1.00 95.68           N  
ATOM    944  H   THR A  61       2.181  10.940   2.520  1.00 95.68           H  
ATOM    945  CA  THR A  61       2.743  11.906   0.696  1.00 95.68           C  
ATOM    946  HA  THR A  61       2.037  11.955  -0.133  1.00 95.68           H  
ATOM    947  C   THR A  61       4.137  11.735   0.098  1.00 95.68           C  
ATOM    948  CB  THR A  61       2.646  13.225   1.479  1.00 95.68           C  
ATOM    949  HB  THR A  61       3.304  13.182   2.347  1.00 95.68           H  
ATOM    950  O   THR A  61       4.279  11.828  -1.115  1.00 95.68           O  
ATOM    951  CG2 THR A  61       3.027  14.446   0.650  1.00 95.68           C  
ATOM    952 HG21 THR A  61       2.551  14.407  -0.330  1.00 95.68           H  
ATOM    953 HG22 THR A  61       4.111  14.464   0.537  1.00 95.68           H  
ATOM    954 HG23 THR A  61       2.725  15.357   1.166  1.00 95.68           H  
ATOM    955  OG1 THR A  61       1.327  13.418   1.935  1.00 95.68           O  
ATOM    956  HG1 THR A  61       1.209  12.831   2.685  1.00 95.68           H  
ATOM    957  N   GLY A  62       5.149  11.409   0.907  1.00 96.71           N  
ATOM    958  H   GLY A  62       4.976  11.329   1.899  1.00 96.71           H  
ATOM    959  CA  GLY A  62       6.511  11.156   0.428  1.00 96.71           C  
ATOM    960  HA2 GLY A  62       7.138  10.876   1.274  1.00 96.71           H  
ATOM    961  HA3 GLY A  62       6.914  12.062  -0.024  1.00 96.71           H  
ATOM    962  C   GLY A  62       6.571  10.029  -0.604  1.00 96.71           C  
ATOM    963  O   GLY A  62       7.163  10.204  -1.665  1.00 96.71           O  
ATOM    964  N   LEU A  63       5.878   8.915  -0.345  1.00 96.80           N  
ATOM    965  H   LEU A  63       5.412   8.835   0.547  1.00 96.80           H  
ATOM    966  CA  LEU A  63       5.768   7.793  -1.282  1.00 96.80           C  
ATOM    967  HA  LEU A  63       6.771   7.434  -1.510  1.00 96.80           H  
ATOM    968  C   LEU A  63       5.121   8.214  -2.609  1.00 96.80           C  
ATOM    969  CB  LEU A  63       4.994   6.671  -0.570  1.00 96.80           C  
ATOM    970  HB2 LEU A  63       3.986   7.010  -0.328  1.00 96.80           H  
ATOM    971  HB3 LEU A  63       5.509   6.487   0.373  1.00 96.80           H  
ATOM    972  O   LEU A  63       5.652   7.906  -3.674  1.00 96.80           O  
ATOM    973  CG  LEU A  63       4.906   5.338  -1.333  1.00 96.80           C  
ATOM    974  HG  LEU A  63       5.878   5.100  -1.766  1.00 96.80           H  
ATOM    975  CD1 LEU A  63       4.552   4.247  -0.324  1.00 96.80           C  
ATOM    976 HD11 LEU A  63       4.524   3.288  -0.841  1.00 96.80           H  
ATOM    977 HD12 LEU A  63       3.581   4.449   0.129  1.00 96.80           H  
ATOM    978 HD13 LEU A  63       5.313   4.195   0.455  1.00 96.80           H  
ATOM    979  CD2 LEU A  63       3.830   5.297  -2.426  1.00 96.80           C  
ATOM    980 HD21 LEU A  63       2.876   5.647  -2.032  1.00 96.80           H  
ATOM    981 HD22 LEU A  63       4.121   5.911  -3.279  1.00 96.80           H  
ATOM    982 HD23 LEU A  63       3.715   4.277  -2.793  1.00 96.80           H  
ATOM    983  N   ILE A  64       3.997   8.937  -2.556  1.00 95.42           N  
ATOM    984  H   ILE A  64       3.618   9.152  -1.645  1.00 95.42           H  
ATOM    985  CA  ILE A  64       3.275   9.419  -3.743  1.00 95.42           C  
ATOM    986  HA  ILE A  64       3.044   8.571  -4.388  1.00 95.42           H  
ATOM    987  C   ILE A  64       4.153  10.369  -4.554  1.00 95.42           C  
ATOM    988  CB  ILE A  64       1.950  10.101  -3.325  1.00 95.42           C  
ATOM    989  HB  ILE A  64       2.159  10.788  -2.505  1.00 95.42           H  
ATOM    990  O   ILE A  64       4.252  10.229  -5.772  1.00 95.42           O  
ATOM    991  CG1 ILE A  64       0.939   9.038  -2.843  1.00 95.42           C  
ATOM    992 HG12 ILE A  64       0.566   8.476  -3.699  1.00 95.42           H  
ATOM    993 HG13 ILE A  64       1.438   8.328  -2.184  1.00 95.42           H  
ATOM    994  CG2 ILE A  64       1.331  10.911  -4.480  1.00 95.42           C  
ATOM    995 HG21 ILE A  64       1.206  10.268  -5.351  1.00 95.42           H  
ATOM    996 HG22 ILE A  64       1.969  11.757  -4.735  1.00 95.42           H  
ATOM    997 HG23 ILE A  64       0.363  11.321  -4.192  1.00 95.42           H  
ATOM    998  CD1 ILE A  64      -0.248   9.630  -2.072  1.00 95.42           C  
ATOM    999 HD11 ILE A  64      -0.848   8.817  -1.663  1.00 95.42           H  
ATOM   1000 HD12 ILE A  64       0.112  10.247  -1.249  1.00 95.42           H  
ATOM   1001 HD13 ILE A  64      -0.881  10.228  -2.728  1.00 95.42           H  
ATOM   1002  N   ILE A  65       4.803  11.324  -3.889  1.00 96.16           N  
ATOM   1003  H   ILE A  65       4.700  11.377  -2.886  1.00 96.16           H  
ATOM   1004  CA  ILE A  65       5.679  12.276  -4.556  1.00 96.16           C  
ATOM   1005  HA  ILE A  65       5.115  12.758  -5.355  1.00 96.16           H  
ATOM   1006  C   ILE A  65       6.854  11.537  -5.220  1.00 96.16           C  
ATOM   1007  CB  ILE A  65       6.147  13.361  -3.566  1.00 96.16           C  
ATOM   1008  HB  ILE A  65       6.700  12.895  -2.750  1.00 96.16           H  
ATOM   1009  O   ILE A  65       7.145  11.788  -6.390  1.00 96.16           O  
ATOM   1010  CG1 ILE A  65       5.028  14.254  -2.992  1.00 96.16           C  
ATOM   1011 HG12 ILE A  65       4.656  14.922  -3.769  1.00 96.16           H  
ATOM   1012 HG13 ILE A  65       4.179  13.647  -2.677  1.00 96.16           H  
ATOM   1013  CG2 ILE A  65       7.065  14.273  -4.358  1.00 96.16           C  
ATOM   1014 HG21 ILE A  65       7.956  13.705  -4.626  1.00 96.16           H  
ATOM   1015 HG22 ILE A  65       6.574  14.618  -5.268  1.00 96.16           H  
ATOM   1016 HG23 ILE A  65       7.337  15.155  -3.779  1.00 96.16           H  
ATOM   1017  CD1 ILE A  65       5.481  15.114  -1.802  1.00 96.16           C  
ATOM   1018 HD11 ILE A  65       5.859  14.471  -1.007  1.00 96.16           H  
ATOM   1019 HD12 ILE A  65       6.258  15.824  -2.086  1.00 96.16           H  
ATOM   1020 HD13 ILE A  65       4.630  15.687  -1.435  1.00 96.16           H  
ATOM   1021  N   TYR A  66       7.491  10.595  -4.519  1.00 97.11           N  
ATOM   1022  H   TYR A  66       7.232  10.438  -3.556  1.00 97.11           H  
ATOM   1023  CA  TYR A  66       8.574   9.789  -5.081  1.00 97.11           C  
ATOM   1024  HA  TYR A  66       9.378  10.454  -5.395  1.00 97.11           H  
ATOM   1025  C   TYR A  66       8.107   9.002  -6.312  1.00 97.11           C  
ATOM   1026  CB  TYR A  66       9.117   8.843  -4.003  1.00 97.11           C  
ATOM   1027  HB2 TYR A  66       8.380   8.074  -3.769  1.00 97.11           H  
ATOM   1028  HB3 TYR A  66       9.305   9.411  -3.092  1.00 97.11           H  
ATOM   1029  O   TYR A  66       8.742   9.045  -7.365  1.00 97.11           O  
ATOM   1030  CG  TYR A  66      10.413   8.197  -4.428  1.00 97.11           C  
ATOM   1031  CD1 TYR A  66      10.428   6.937  -5.058  1.00 97.11           C  
ATOM   1032  HD1 TYR A  66       9.505   6.397  -5.213  1.00 97.11           H  
ATOM   1033  CD2 TYR A  66      11.605   8.923  -4.268  1.00 97.11           C  
ATOM   1034  HD2 TYR A  66      11.592   9.899  -3.807  1.00 97.11           H  
ATOM   1035  CE1 TYR A  66      11.640   6.406  -5.538  1.00 97.11           C  
ATOM   1036  HE1 TYR A  66      11.674   5.453  -6.046  1.00 97.11           H  
ATOM   1037  CE2 TYR A  66      12.809   8.412  -4.770  1.00 97.11           C  
ATOM   1038  HE2 TYR A  66      13.712   9.001  -4.702  1.00 97.11           H  
ATOM   1039  OH  TYR A  66      13.978   6.739  -5.967  1.00 97.11           O  
ATOM   1040  HH  TYR A  66      14.614   7.458  -5.967  1.00 97.11           H  
ATOM   1041  CZ  TYR A  66      12.821   7.165  -5.419  1.00 97.11           C  
ATOM   1042  N   PHE A  67       6.944   8.352  -6.214  1.00 96.91           N  
ATOM   1043  H   PHE A  67       6.466   8.351  -5.324  1.00 96.91           H  
ATOM   1044  CA  PHE A  67       6.333   7.643  -7.333  1.00 96.91           C  
ATOM   1045  HA  PHE A  67       7.009   6.849  -7.650  1.00 96.91           H  
ATOM   1046  C   PHE A  67       6.121   8.557  -8.541  1.00 96.91           C  
ATOM   1047  CB  PHE A  67       5.010   7.004  -6.897  1.00 96.91           C  
ATOM   1048  HB2 PHE A  67       5.222   6.202  -6.189  1.00 96.91           H  
ATOM   1049  HB3 PHE A  67       4.399   7.744  -6.380  1.00 96.91           H  
ATOM   1050  O   PHE A  67       6.522   8.193  -9.642  1.00 96.91           O  
ATOM   1051  CG  PHE A  67       4.217   6.443  -8.061  1.00 96.91           C  
ATOM   1052  CD1 PHE A  67       3.130   7.162  -8.596  1.00 96.91           C  
ATOM   1053  HD1 PHE A  67       2.843   8.109  -8.163  1.00 96.91           H  
ATOM   1054  CD2 PHE A  67       4.609   5.228  -8.651  1.00 96.91           C  
ATOM   1055  HD2 PHE A  67       5.460   4.688  -8.265  1.00 96.91           H  
ATOM   1056  CE1 PHE A  67       2.418   6.649  -9.694  1.00 96.91           C  
ATOM   1057  HE1 PHE A  67       1.577   7.195 -10.096  1.00 96.91           H  
ATOM   1058  CE2 PHE A  67       3.900   4.717  -9.750  1.00 96.91           C  
ATOM   1059  HE2 PHE A  67       4.212   3.789 -10.205  1.00 96.91           H  
ATOM   1060  CZ  PHE A  67       2.797   5.420 -10.262  1.00 96.91           C  
ATOM   1061  HZ  PHE A  67       2.243   5.014 -11.095  1.00 96.91           H  
ATOM   1062  N   PHE A  68       5.547   9.752  -8.361  1.00 95.25           N  
ATOM   1063  H   PHE A  68       5.243  10.013  -7.434  1.00 95.25           H  
ATOM   1064  CA  PHE A  68       5.339  10.680  -9.472  1.00 95.25           C  
ATOM   1065  HA  PHE A  68       4.699  10.190 -10.206  1.00 95.25           H  
ATOM   1066  C   PHE A  68       6.646  11.010 -10.193  1.00 95.25           C  
ATOM   1067  CB  PHE A  68       4.645  11.966  -8.999  1.00 95.25           C  
ATOM   1068  HB2 PHE A  68       4.982  12.224  -7.995  1.00 95.25           H  
ATOM   1069  HB3 PHE A  68       4.941  12.786  -9.653  1.00 95.25           H  
ATOM   1070  O   PHE A  68       6.669  10.995 -11.422  1.00 95.25           O  
ATOM   1071  CG  PHE A  68       3.132  11.888  -9.042  1.00 95.25           C  
ATOM   1072  CD1 PHE A  68       2.470  11.868 -10.284  1.00 95.25           C  
ATOM   1073  HD1 PHE A  68       3.048  11.896 -11.197  1.00 95.25           H  
ATOM   1074  CD2 PHE A  68       2.379  11.845  -7.857  1.00 95.25           C  
ATOM   1075  HD2 PHE A  68       2.881  11.888  -6.901  1.00 95.25           H  
ATOM   1076  CE1 PHE A  68       1.067  11.798 -10.340  1.00 95.25           C  
ATOM   1077  HE1 PHE A  68       0.556  11.773 -11.291  1.00 95.25           H  
ATOM   1078  CE2 PHE A  68       0.976  11.766  -7.911  1.00 95.25           C  
ATOM   1079  HE2 PHE A  68       0.398  11.739  -6.999  1.00 95.25           H  
ATOM   1080  CZ  PHE A  68       0.320  11.740  -9.152  1.00 95.25           C  
ATOM   1081  HZ  PHE A  68      -0.757  11.677  -9.197  1.00 95.25           H  
ATOM   1082  N   ASN A  69       7.734  11.256  -9.470  1.00 95.40           N  
ATOM   1083  H   ASN A  69       7.667  11.213  -8.463  1.00 95.40           H  
ATOM   1084  CA  ASN A  69       8.996  11.691 -10.071  1.00 95.40           C  
ATOM   1085  HA  ASN A  69       8.774  12.390 -10.878  1.00 95.40           H  
ATOM   1086  C   ASN A  69       9.797  10.574 -10.735  1.00 95.40           C  
ATOM   1087  CB  ASN A  69       9.787  12.454  -9.017  1.00 95.40           C  
ATOM   1088  HB2 ASN A  69       9.863  11.887  -8.088  1.00 95.40           H  
ATOM   1089  HB3 ASN A  69      10.792  12.667  -9.383  1.00 95.40           H  
ATOM   1090  O   ASN A  69      10.538  10.846 -11.674  1.00 95.40           O  
ATOM   1091  CG  ASN A  69       9.074  13.762  -8.805  1.00 95.40           C  
ATOM   1092  ND2 ASN A  69       8.307  13.904  -7.762  1.00 95.40           N  
ATOM   1093 HD21 ASN A  69       8.217  13.155  -7.090  1.00 95.40           H  
ATOM   1094 HD22 ASN A  69       8.008  14.850  -7.574  1.00 95.40           H  
ATOM   1095  OD1 ASN A  69       9.103  14.646  -9.638  1.00 95.40           O  
ATOM   1096  N   HIS A  70       9.569   9.329 -10.324  1.00 95.80           N  
ATOM   1097  H   HIS A  70       9.006   9.204  -9.495  1.00 95.80           H  
ATOM   1098  CA  HIS A  70      10.248   8.148 -10.857  1.00 95.80           C  
ATOM   1099  HA  HIS A  70      11.037   8.460 -11.542  1.00 95.80           H  
ATOM   1100  C   HIS A  70       9.326   7.234 -11.678  1.00 95.80           C  
ATOM   1101  CB  HIS A  70      10.929   7.431  -9.689  1.00 95.80           C  
ATOM   1102  HB2 HIS A  70      11.341   6.482 -10.032  1.00 95.80           H  
ATOM   1103  HB3 HIS A  70      10.197   7.228  -8.907  1.00 95.80           H  
ATOM   1104  O   HIS A  70       9.728   6.148 -12.077  1.00 95.80           O  
ATOM   1105  CG  HIS A  70      12.052   8.252  -9.115  1.00 95.80           C  
ATOM   1106  CD2 HIS A  70      12.026   9.036  -7.994  1.00 95.80           C  
ATOM   1107  HD2 HIS A  70      11.193   9.161  -7.319  1.00 95.80           H  
ATOM   1108  ND1 HIS A  70      13.295   8.387  -9.676  1.00 95.80           N  
ATOM   1109  HD1 HIS A  70      13.611   7.901 -10.503  1.00 95.80           H  
ATOM   1110  CE1 HIS A  70      14.008   9.229  -8.914  1.00 95.80           C  
ATOM   1111  HE1 HIS A  70      15.027   9.531  -9.111  1.00 95.80           H  
ATOM   1112  NE2 HIS A  70      13.281   9.642  -7.865  1.00 95.80           N  
ATOM   1113  N   ARG A  71       8.088   7.655 -11.977  1.00 95.59           N  
ATOM   1114  H   ARG A  71       7.787   8.503 -11.518  1.00 95.59           H  
ATOM   1115  CA  ARG A  71       7.055   6.822 -12.635  1.00 95.59           C  
ATOM   1116  HA  ARG A  71       6.823   5.997 -11.963  1.00 95.59           H  
ATOM   1117  C   ARG A  71       7.495   6.169 -13.953  1.00 95.59           C  
ATOM   1118  CB  ARG A  71       5.766   7.643 -12.821  1.00 95.59           C  
ATOM   1119  HB2 ARG A  71       4.975   6.973 -13.158  1.00 95.59           H  
ATOM   1120  HB3 ARG A  71       5.456   8.045 -11.857  1.00 95.59           H  
ATOM   1121  O   ARG A  71       6.974   5.115 -14.315  1.00 95.59           O  
ATOM   1122  CG  ARG A  71       5.887   8.794 -13.831  1.00 95.59           C  
ATOM   1123  HG2 ARG A  71       6.778   9.386 -13.619  1.00 95.59           H  
ATOM   1124  HG3 ARG A  71       5.966   8.382 -14.837  1.00 95.59           H  
ATOM   1125  CD  ARG A  71       4.649   9.695 -13.749  1.00 95.59           C  
ATOM   1126  HD2 ARG A  71       3.764   9.078 -13.900  1.00 95.59           H  
ATOM   1127  HD3 ARG A  71       4.585  10.128 -12.751  1.00 95.59           H  
ATOM   1128  NE  ARG A  71       4.665  10.764 -14.767  1.00 95.59           N  
ATOM   1129  HE  ARG A  71       4.170  10.558 -15.623  1.00 95.59           H  
ATOM   1130  NH1 ARG A  71       6.039  12.283 -13.696  1.00 95.59           N  
ATOM   1131 HH11 ARG A  71       6.219  11.624 -12.953  1.00 95.59           H  
ATOM   1132 HH12 ARG A  71       6.524  13.168 -13.660  1.00 95.59           H  
ATOM   1133  NH2 ARG A  71       5.147  12.818 -15.636  1.00 95.59           N  
ATOM   1134 HH21 ARG A  71       5.638  13.697 -15.550  1.00 95.59           H  
ATOM   1135 HH22 ARG A  71       4.469  12.675 -16.370  1.00 95.59           H  
ATOM   1136  CZ  ARG A  71       5.282  11.934 -14.690  1.00 95.59           C  
ATOM   1137  N   TYR A  72       8.444   6.786 -14.658  1.00 95.26           N  
ATOM   1138  H   TYR A  72       8.883   7.594 -14.239  1.00 95.26           H  
ATOM   1139  CA  TYR A  72       8.992   6.292 -15.924  1.00 95.26           C  
ATOM   1140  HA  TYR A  72       8.326   5.520 -16.308  1.00 95.26           H  
ATOM   1141  C   TYR A  72      10.367   5.618 -15.793  1.00 95.26           C  
ATOM   1142  CB  TYR A  72       9.010   7.420 -16.962  1.00 95.26           C  
ATOM   1143  HB2 TYR A  72       9.656   8.219 -16.598  1.00 95.26           H  
ATOM   1144  HB3 TYR A  72       9.448   7.042 -17.885  1.00 95.26           H  
ATOM   1145  O   TYR A  72      10.954   5.248 -16.806  1.00 95.26           O  
ATOM   1146  CG  TYR A  72       7.643   7.977 -17.311  1.00 95.26           C  
ATOM   1147  CD1 TYR A  72       6.636   7.122 -17.801  1.00 95.26           C  
ATOM   1148  HD1 TYR A  72       6.832   6.067 -17.925  1.00 95.26           H  
ATOM   1149  CD2 TYR A  72       7.399   9.359 -17.199  1.00 95.26           C  
ATOM   1150  HD2 TYR A  72       8.187  10.012 -16.853  1.00 95.26           H  
ATOM   1151  CE1 TYR A  72       5.379   7.643 -18.159  1.00 95.26           C  
ATOM   1152  HE1 TYR A  72       4.615   6.989 -18.552  1.00 95.26           H  
ATOM   1153  CE2 TYR A  72       6.155   9.889 -17.588  1.00 95.26           C  
ATOM   1154  HE2 TYR A  72       5.999  10.957 -17.552  1.00 95.26           H  
ATOM   1155  OH  TYR A  72       3.938   9.543 -18.433  1.00 95.26           O  
ATOM   1156  HH  TYR A  72       4.005  10.482 -18.620  1.00 95.26           H  
ATOM   1157  CZ  TYR A  72       5.138   9.027 -18.057  1.00 95.26           C  
ATOM   1158  N   ASP A  73      10.887   5.449 -14.578  1.00 96.21           N  
ATOM   1159  H   ASP A  73      10.376   5.750 -13.760  1.00 96.21           H  
ATOM   1160  CA  ASP A  73      12.157   4.766 -14.354  1.00 96.21           C  
ATOM   1161  HA  ASP A  73      12.904   5.208 -15.013  1.00 96.21           H  
ATOM   1162  C   ASP A  73      12.065   3.270 -14.684  1.00 96.21           C  
ATOM   1163  CB  ASP A  73      12.638   4.940 -12.904  1.00 96.21           C  
ATOM   1164  HB2 ASP A  73      13.426   4.210 -12.720  1.00 96.21           H  
ATOM   1165  HB3 ASP A  73      11.828   4.704 -12.213  1.00 96.21           H  
ATOM   1166  O   ASP A  73      11.007   2.635 -14.619  1.00 96.21           O  
ATOM   1167  CG  ASP A  73      13.225   6.312 -12.569  1.00 96.21           C  
ATOM   1168  OD1 ASP A  73      13.125   7.257 -13.376  1.00 96.21           O  
ATOM   1169  OD2 ASP A  73      13.840   6.387 -11.479  1.00 96.21           O  
ATOM   1170  N   GLY A  74      13.226   2.686 -14.973  1.00 95.91           N  
ATOM   1171  H   GLY A  74      14.044   3.273 -15.047  1.00 95.91           H  
ATOM   1172  CA  GLY A  74      13.369   1.270 -15.275  1.00 95.91           C  
ATOM   1173  HA2 GLY A  74      14.398   0.976 -15.068  1.00 95.91           H  
ATOM   1174  HA3 GLY A  74      12.703   0.697 -14.630  1.00 95.91           H  
ATOM   1175  C   GLY A  74      13.071   0.915 -16.727  1.00 95.91           C  
ATOM   1176  O   GLY A  74      13.221   1.737 -17.630  1.00 95.91           O  
ATOM   1177  N   LEU A  75      12.708  -0.345 -16.962  1.00 96.19           N  
ATOM   1178  H   LEU A  75      12.524  -0.945 -16.171  1.00 96.19           H  
ATOM   1179  CA  LEU A  75      12.390  -0.841 -18.300  1.00 96.19           C  
ATOM   1180  HA  LEU A  75      13.002  -0.299 -19.021  1.00 96.19           H  
ATOM   1181  C   LEU A  75      10.917  -0.572 -18.629  1.00 96.19           C  
ATOM   1182  CB  LEU A  75      12.757  -2.333 -18.392  1.00 96.19           C  
ATOM   1183  HB2 LEU A  75      13.824  -2.445 -18.197  1.00 96.19           H  
ATOM   1184  HB3 LEU A  75      12.217  -2.870 -17.613  1.00 96.19           H  
ATOM   1185  O   LEU A  75      10.031  -0.896 -17.835  1.00 96.19           O  
ATOM   1186  CG  LEU A  75      12.454  -3.008 -19.740  1.00 96.19           C  
ATOM   1187  HG  LEU A  75      11.404  -2.869 -19.996  1.00 96.19           H  
ATOM   1188  CD1 LEU A  75      13.331  -2.447 -20.861  1.00 96.19           C  
ATOM   1189 HD11 LEU A  75      14.386  -2.568 -20.613  1.00 96.19           H  
ATOM   1190 HD12 LEU A  75      13.111  -1.391 -21.022  1.00 96.19           H  
ATOM   1191 HD13 LEU A  75      13.116  -2.979 -21.787  1.00 96.19           H  
ATOM   1192  CD2 LEU A  75      12.722  -4.508 -19.624  1.00 96.19           C  
ATOM   1193 HD21 LEU A  75      12.094  -4.936 -18.843  1.00 96.19           H  
ATOM   1194 HD22 LEU A  75      13.769  -4.688 -19.381  1.00 96.19           H  
ATOM   1195 HD23 LEU A  75      12.482  -4.996 -20.569  1.00 96.19           H  
ATOM   1196  N   GLN A  76      10.658  -0.045 -19.827  1.00 97.36           N  
ATOM   1197  H   GLN A  76      11.437   0.226 -20.411  1.00 97.36           H  
ATOM   1198  CA  GLN A  76       9.320   0.021 -20.411  1.00 97.36           C  
ATOM   1199  HA  GLN A  76       8.618   0.353 -19.646  1.00 97.36           H  
ATOM   1200  C   GLN A  76       8.911  -1.378 -20.897  1.00 97.36           C  
ATOM   1201  CB  GLN A  76       9.322   1.044 -21.561  1.00 97.36           C  
ATOM   1202  HB2 GLN A  76       9.907   0.652 -22.393  1.00 97.36           H  
ATOM   1203  HB3 GLN A  76       9.804   1.962 -21.226  1.00 97.36           H  
ATOM   1204  O   GLN A  76       9.468  -1.891 -21.864  1.00 97.36           O  
ATOM   1205  CG  GLN A  76       7.911   1.386 -22.065  1.00 97.36           C  
ATOM   1206  HG2 GLN A  76       7.990   1.971 -22.982  1.00 97.36           H  
ATOM   1207  HG3 GLN A  76       7.360   0.474 -22.294  1.00 97.36           H  
ATOM   1208  CD  GLN A  76       7.150   2.221 -21.043  1.00 97.36           C  
ATOM   1209  NE2 GLN A  76       6.032   1.767 -20.558  1.00 97.36           N  
ATOM   1210 HE21 GLN A  76       5.541   0.989 -20.976  1.00 97.36           H  
ATOM   1211 HE22 GLN A  76       5.566   2.357 -19.883  1.00 97.36           H  
ATOM   1212  OE1 GLN A  76       7.573   3.284 -20.630  1.00 97.36           O  
ATOM   1213  N   LEU A  77       7.942  -1.998 -20.228  1.00 97.64           N  
ATOM   1214  H   LEU A  77       7.520  -1.507 -19.453  1.00 97.64           H  
ATOM   1215  CA  LEU A  77       7.423  -3.333 -20.540  1.00 97.64           C  
ATOM   1216  HA  LEU A  77       8.235  -3.962 -20.906  1.00 97.64           H  
ATOM   1217  C   LEU A  77       6.356  -3.296 -21.644  1.00 97.64           C  
ATOM   1218  CB  LEU A  77       6.842  -3.953 -19.254  1.00 97.64           C  
ATOM   1219  HB2 LEU A  77       6.435  -4.933 -19.501  1.00 97.64           H  
ATOM   1220  HB3 LEU A  77       6.018  -3.324 -18.918  1.00 97.64           H  
ATOM   1221  O   LEU A  77       6.297  -4.193 -22.479  1.00 97.64           O  
ATOM   1222  CG  LEU A  77       7.823  -4.117 -18.082  1.00 97.64           C  
ATOM   1223  HG  LEU A  77       8.278  -3.157 -17.839  1.00 97.64           H  
ATOM   1224  CD1 LEU A  77       7.065  -4.608 -16.847  1.00 97.64           C  
ATOM   1225 HD11 LEU A  77       6.607  -5.576 -17.050  1.00 97.64           H  
ATOM   1226 HD12 LEU A  77       7.754  -4.703 -16.008  1.00 97.64           H  
ATOM   1227 HD13 LEU A  77       6.291  -3.886 -16.585  1.00 97.64           H  
ATOM   1228  CD2 LEU A  77       8.925  -5.125 -18.413  1.00 97.64           C  
ATOM   1229 HD21 LEU A  77       9.534  -4.747 -19.234  1.00 97.64           H  
ATOM   1230 HD22 LEU A  77       9.569  -5.268 -17.546  1.00 97.64           H  
ATOM   1231 HD23 LEU A  77       8.487  -6.081 -18.699  1.00 97.64           H  
ATOM   1232  N   TRP A  78       5.512  -2.263 -21.659  1.00 98.27           N  
ATOM   1233  H   TRP A  78       5.576  -1.588 -20.911  1.00 98.27           H  
ATOM   1234  CA  TRP A  78       4.522  -2.022 -22.716  1.00 98.27           C  
ATOM   1235  HA  TRP A  78       4.936  -2.350 -23.670  1.00 98.27           H  
ATOM   1236  C   TRP A  78       4.187  -0.537 -22.818  1.00 98.27           C  
ATOM   1237  CB  TRP A  78       3.239  -2.815 -22.439  1.00 98.27           C  
ATOM   1238  HB2 TRP A  78       2.538  -2.649 -23.257  1.00 98.27           H  
ATOM   1239  HB3 TRP A  78       3.481  -3.878 -22.439  1.00 98.27           H  
ATOM   1240  O   TRP A  78       4.266   0.171 -21.824  1.00 98.27           O  
ATOM   1241  CG  TRP A  78       2.547  -2.490 -21.150  1.00 98.27           C  
ATOM   1242  CD1 TRP A  78       1.672  -1.483 -20.948  1.00 98.27           C  
ATOM   1243  HD1 TRP A  78       1.376  -0.770 -21.703  1.00 98.27           H  
ATOM   1244  CD2 TRP A  78       2.708  -3.138 -19.856  1.00 98.27           C  
ATOM   1245  CE2 TRP A  78       1.846  -2.497 -18.921  1.00 98.27           C  
ATOM   1246  CE3 TRP A  78       3.496  -4.206 -19.384  1.00 98.27           C  
ATOM   1247  HE3 TRP A  78       4.139  -4.725 -20.080  1.00 98.27           H  
ATOM   1248  NE1 TRP A  78       1.251  -1.479 -19.636  1.00 98.27           N  
ATOM   1249  HE1 TRP A  78       0.647  -0.761 -19.263  1.00 98.27           H  
ATOM   1250  CH2 TRP A  78       2.596  -3.951 -17.132  1.00 98.27           C  
ATOM   1251  HH2 TRP A  78       2.558  -4.272 -16.101  1.00 98.27           H  
ATOM   1252  CZ2 TRP A  78       1.766  -2.913 -17.588  1.00 98.27           C  
ATOM   1253  HZ2 TRP A  78       1.065  -2.431 -16.923  1.00 98.27           H  
ATOM   1254  CZ3 TRP A  78       3.461  -4.595 -18.032  1.00 98.27           C  
ATOM   1255  HZ3 TRP A  78       4.084  -5.408 -17.691  1.00 98.27           H  
ATOM   1256  N   GLN A  79       3.760  -0.065 -23.990  1.00 97.28           N  
ATOM   1257  H   GLN A  79       3.710  -0.691 -24.780  1.00 97.28           H  
ATOM   1258  CA  GLN A  79       3.378   1.334 -24.207  1.00 97.28           C  
ATOM   1259  HA  GLN A  79       3.251   1.825 -23.242  1.00 97.28           H  
ATOM   1260  C   GLN A  79       2.039   1.400 -24.941  1.00 97.28           C  
ATOM   1261  CB  GLN A  79       4.511   2.042 -24.970  1.00 97.28           C  
ATOM   1262  HB2 GLN A  79       4.606   1.589 -25.957  1.00 97.28           H  
ATOM   1263  HB3 GLN A  79       5.451   1.881 -24.443  1.00 97.28           H  
ATOM   1264  O   GLN A  79       1.966   1.190 -26.149  1.00 97.28           O  
ATOM   1265  CG  GLN A  79       4.309   3.555 -25.147  1.00 97.28           C  
ATOM   1266  HG2 GLN A  79       5.041   3.903 -25.875  1.00 97.28           H  
ATOM   1267  HG3 GLN A  79       3.318   3.764 -25.551  1.00 97.28           H  
ATOM   1268  CD  GLN A  79       4.508   4.353 -23.860  1.00 97.28           C  
ATOM   1269  NE2 GLN A  79       4.824   5.626 -23.956  1.00 97.28           N  
ATOM   1270 HE21 GLN A  79       4.955   6.058 -24.860  1.00 97.28           H  
ATOM   1271 HE22 GLN A  79       4.969   6.104 -23.079  1.00 97.28           H  
ATOM   1272  OE1 GLN A  79       4.359   3.875 -22.746  1.00 97.28           O  
ATOM   1273  N   VAL A  80       0.964   1.660 -24.195  1.00 97.94           N  
ATOM   1274  H   VAL A  80       1.109   1.832 -23.210  1.00 97.94           H  
ATOM   1275  CA  VAL A  80      -0.419   1.542 -24.691  1.00 97.94           C  
ATOM   1276  HA  VAL A  80      -0.388   1.250 -25.740  1.00 97.94           H  
ATOM   1277  C   VAL A  80      -1.197   2.859 -24.671  1.00 97.94           C  
ATOM   1278  CB  VAL A  80      -1.189   0.426 -23.959  1.00 97.94           C  
ATOM   1279  HB  VAL A  80      -2.213   0.404 -24.334  1.00 97.94           H  
ATOM   1280  O   VAL A  80      -2.379   2.870 -25.004  1.00 97.94           O  
ATOM   1281  CG1 VAL A  80      -0.586  -0.956 -24.235  1.00 97.94           C  
ATOM   1282 HG11 VAL A  80       0.438  -1.012 -23.865  1.00 97.94           H  
ATOM   1283 HG12 VAL A  80      -1.184  -1.723 -23.741  1.00 97.94           H  
ATOM   1284 HG13 VAL A  80      -0.586  -1.148 -25.308  1.00 97.94           H  
ATOM   1285  CG2 VAL A  80      -1.234   0.670 -22.447  1.00 97.94           C  
ATOM   1286 HG21 VAL A  80      -1.908  -0.047 -21.978  1.00 97.94           H  
ATOM   1287 HG22 VAL A  80      -1.575   1.681 -22.225  1.00 97.94           H  
ATOM   1288 HG23 VAL A  80      -0.243   0.559 -22.008  1.00 97.94           H  
ATOM   1289  N   GLN A  81      -0.572   3.993 -24.325  1.00 95.77           N  
ATOM   1290  H   GLN A  81       0.410   3.967 -24.088  1.00 95.77           H  
ATOM   1291  CA  GLN A  81      -1.273   5.286 -24.253  1.00 95.77           C  
ATOM   1292  HA  GLN A  81      -2.145   5.152 -23.614  1.00 95.77           H  
ATOM   1293  C   GLN A  81      -1.798   5.750 -25.623  1.00 95.77           C  
ATOM   1294  CB  GLN A  81      -0.415   6.412 -23.636  1.00 95.77           C  
ATOM   1295  HB2 GLN A  81       0.355   6.719 -24.343  1.00 95.77           H  
ATOM   1296  HB3 GLN A  81      -1.069   7.276 -23.511  1.00 95.77           H  
ATOM   1297  O   GLN A  81      -2.729   6.552 -25.670  1.00 95.77           O  
ATOM   1298  CG  GLN A  81       0.219   6.117 -22.260  1.00 95.77           C  
ATOM   1299  HG2 GLN A  81       0.359   7.060 -21.731  1.00 95.77           H  
ATOM   1300  HG3 GLN A  81      -0.437   5.483 -21.664  1.00 95.77           H  
ATOM   1301  CD  GLN A  81       1.578   5.460 -22.400  1.00 95.77           C  
ATOM   1302  NE2 GLN A  81       2.400   5.417 -21.381  1.00 95.77           N  
ATOM   1303 HE21 GLN A  81       1.995   5.412 -20.456  1.00 95.77           H  
ATOM   1304 HE22 GLN A  81       3.223   4.859 -21.559  1.00 95.77           H  
ATOM   1305  OE1 GLN A  81       1.894   4.955 -23.461  1.00 95.77           O  
ATOM   1306  N   GLY A  82      -1.223   5.244 -26.723  1.00 96.28           N  
ATOM   1307  H   GLY A  82      -0.442   4.616 -26.592  1.00 96.28           H  
ATOM   1308  CA  GLY A  82      -1.685   5.487 -28.094  1.00 96.28           C  
ATOM   1309  HA2 GLY A  82      -2.077   6.501 -28.172  1.00 96.28           H  
ATOM   1310  HA3 GLY A  82      -0.834   5.401 -28.770  1.00 96.28           H  
ATOM   1311  C   GLY A  82      -2.770   4.524 -28.593  1.00 96.28           C  
ATOM   1312  O   GLY A  82      -3.309   4.735 -29.674  1.00 96.28           O  
ATOM   1313  N   VAL A  83      -3.106   3.472 -27.838  1.00 97.95           N  
ATOM   1314  H   VAL A  83      -2.712   3.385 -26.912  1.00 97.95           H  
ATOM   1315  CA  VAL A  83      -4.109   2.479 -28.249  1.00 97.95           C  
ATOM   1316  HA  VAL A  83      -4.028   2.334 -29.326  1.00 97.95           H  
ATOM   1317  C   VAL A  83      -5.516   3.007 -27.949  1.00 97.95           C  
ATOM   1318  CB  VAL A  83      -3.844   1.113 -27.585  1.00 97.95           C  
ATOM   1319  HB  VAL A  83      -3.874   1.233 -26.502  1.00 97.95           H  
ATOM   1320  O   VAL A  83      -5.831   3.384 -26.814  1.00 97.95           O  
ATOM   1321  CG1 VAL A  83      -4.887   0.064 -27.990  1.00 97.95           C  
ATOM   1322 HG11 VAL A  83      -5.881   0.362 -27.657  1.00 97.95           H  
ATOM   1323 HG12 VAL A  83      -4.649  -0.892 -27.523  1.00 97.95           H  
ATOM   1324 HG13 VAL A  83      -4.893  -0.063 -29.073  1.00 97.95           H  
ATOM   1325  CG2 VAL A  83      -2.464   0.561 -27.970  1.00 97.95           C  
ATOM   1326 HG21 VAL A  83      -2.297  -0.397 -27.478  1.00 97.95           H  
ATOM   1327 HG22 VAL A  83      -1.677   1.248 -27.657  1.00 97.95           H  
ATOM   1328 HG23 VAL A  83      -2.402   0.423 -29.050  1.00 97.95           H  
ATOM   1329  N   THR A  84      -6.385   3.021 -28.965  1.00 97.96           N  
ATOM   1330  H   THR A  84      -6.056   2.777 -29.888  1.00 97.96           H  
ATOM   1331  CA  THR A  84      -7.781   3.468 -28.840  1.00 97.96           C  
ATOM   1332  HA  THR A  84      -7.770   4.533 -28.607  1.00 97.96           H  
ATOM   1333  C   THR A  84      -8.496   2.719 -27.716  1.00 97.96           C  
ATOM   1334  CB  THR A  84      -8.546   3.289 -30.160  1.00 97.96           C  
ATOM   1335  HB  THR A  84      -8.561   2.236 -30.441  1.00 97.96           H  
ATOM   1336  O   THR A  84      -8.430   1.498 -27.622  1.00 97.96           O  
ATOM   1337  CG2 THR A  84      -9.984   3.816 -30.096  1.00 97.96           C  
ATOM   1338 HG21 THR A  84     -10.569   3.221 -29.395  1.00 97.96           H  
ATOM   1339 HG22 THR A  84      -9.993   4.860 -29.785  1.00 97.96           H  
ATOM   1340 HG23 THR A  84     -10.454   3.732 -31.076  1.00 97.96           H  
ATOM   1341  OG1 THR A  84      -7.875   4.030 -31.150  1.00 97.96           O  
ATOM   1342  HG1 THR A  84      -8.277   3.849 -32.002  1.00 97.96           H  
ATOM   1343  N   GLY A  85      -9.190   3.458 -26.849  1.00 97.73           N  
ATOM   1344  H   GLY A  85      -9.213   4.457 -26.991  1.00 97.73           H  
ATOM   1345  CA  GLY A  85      -9.947   2.892 -25.728  1.00 97.73           C  
ATOM   1346  HA2 GLY A  85     -10.809   3.528 -25.526  1.00 97.73           H  
ATOM   1347  HA3 GLY A  85     -10.324   1.910 -26.012  1.00 97.73           H  
ATOM   1348  C   GLY A  85      -9.156   2.719 -24.424  1.00 97.73           C  
ATOM   1349  O   GLY A  85      -9.768   2.711 -23.358  1.00 97.73           O  
ATOM   1350  N   VAL A  86      -7.817   2.693 -24.447  1.00 97.89           N  
ATOM   1351  H   VAL A  86      -7.339   2.685 -25.337  1.00 97.89           H  
ATOM   1352  CA  VAL A  86      -7.023   2.506 -23.214  1.00 97.89           C  
ATOM   1353  HA  VAL A  86      -7.433   1.657 -22.668  1.00 97.89           H  
ATOM   1354  C   VAL A  86      -7.121   3.708 -22.279  1.00 97.89           C  
ATOM   1355  CB  VAL A  86      -5.556   2.180 -23.536  1.00 97.89           C  
ATOM   1356  HB  VAL A  86      -5.147   2.943 -24.199  1.00 97.89           H  
ATOM   1357  O   VAL A  86      -7.342   3.546 -21.082  1.00 97.89           O  
ATOM   1358  CG1 VAL A  86      -4.700   2.126 -22.266  1.00 97.89           C  
ATOM   1359 HG11 VAL A  86      -4.593   3.117 -21.825  1.00 97.89           H  
ATOM   1360 HG12 VAL A  86      -3.705   1.770 -22.534  1.00 97.89           H  
ATOM   1361 HG13 VAL A  86      -5.138   1.442 -21.539  1.00 97.89           H  
ATOM   1362  CG2 VAL A  86      -5.483   0.812 -24.221  1.00 97.89           C  
ATOM   1363 HG21 VAL A  86      -5.928   0.045 -23.586  1.00 97.89           H  
ATOM   1364 HG22 VAL A  86      -6.010   0.837 -25.174  1.00 97.89           H  
ATOM   1365 HG23 VAL A  86      -4.443   0.546 -24.410  1.00 97.89           H  
ATOM   1366  N   LYS A  87      -7.021   4.931 -22.811  1.00 96.62           N  
ATOM   1367  H   LYS A  87      -6.807   4.995 -23.796  1.00 96.62           H  
ATOM   1368  CA  LYS A  87      -7.167   6.156 -22.009  1.00 96.62           C  
ATOM   1369  HA  LYS A  87      -6.410   6.119 -21.225  1.00 96.62           H  
ATOM   1370  C   LYS A  87      -8.512   6.218 -21.260  1.00 96.62           C  
ATOM   1371  CB  LYS A  87      -6.881   7.390 -22.877  1.00 96.62           C  
ATOM   1372  HB2 LYS A  87      -7.599   7.447 -23.696  1.00 96.62           H  
ATOM   1373  HB3 LYS A  87      -5.888   7.283 -23.314  1.00 96.62           H  
ATOM   1374  O   LYS A  87      -8.476   6.384 -20.041  1.00 96.62           O  
ATOM   1375  CG  LYS A  87      -6.925   8.696 -22.067  1.00 96.62           C  
ATOM   1376  HG2 LYS A  87      -7.929   8.846 -21.671  1.00 96.62           H  
ATOM   1377  HG3 LYS A  87      -6.217   8.632 -21.240  1.00 96.62           H  
ATOM   1378  CD  LYS A  87      -6.564   9.891 -22.958  1.00 96.62           C  
ATOM   1379  HD2 LYS A  87      -7.277   9.947 -23.781  1.00 96.62           H  
ATOM   1380  HD3 LYS A  87      -5.566   9.738 -23.368  1.00 96.62           H  
ATOM   1381  CE  LYS A  87      -6.597  11.198 -22.159  1.00 96.62           C  
ATOM   1382  HE2 LYS A  87      -7.590  11.317 -21.726  1.00 96.62           H  
ATOM   1383  HE3 LYS A  87      -5.875  11.124 -21.346  1.00 96.62           H  
ATOM   1384  NZ  LYS A  87      -6.275  12.367 -23.018  1.00 96.62           N  
ATOM   1385  HZ1 LYS A  87      -6.293  13.226 -22.487  1.00 96.62           H  
ATOM   1386  HZ2 LYS A  87      -5.357  12.268 -23.427  1.00 96.62           H  
ATOM   1387  HZ3 LYS A  87      -6.941  12.451 -23.772  1.00 96.62           H  
ATOM   1388  N   PRO A  88      -9.690   6.093 -21.912  1.00 97.28           N  
ATOM   1389  CA  PRO A  88     -10.957   6.092 -21.184  1.00 97.28           C  
ATOM   1390  HA  PRO A  88     -11.032   7.000 -20.585  1.00 97.28           H  
ATOM   1391  C   PRO A  88     -11.083   4.901 -20.227  1.00 97.28           C  
ATOM   1392  CB  PRO A  88     -12.064   6.120 -22.241  1.00 97.28           C  
ATOM   1393  HB2 PRO A  88     -12.930   5.525 -21.950  1.00 97.28           H  
ATOM   1394  HB3 PRO A  88     -12.364   7.153 -22.420  1.00 97.28           H  
ATOM   1395  O   PRO A  88     -11.600   5.089 -19.131  1.00 97.28           O  
ATOM   1396  CG  PRO A  88     -11.395   5.567 -23.494  1.00 97.28           C  
ATOM   1397  HG2 PRO A  88     -11.470   4.480 -23.478  1.00 97.28           H  
ATOM   1398  HG3 PRO A  88     -11.850   5.963 -24.402  1.00 97.28           H  
ATOM   1399  CD  PRO A  88      -9.942   6.020 -23.347  1.00 97.28           C  
ATOM   1400  HD2 PRO A  88      -9.280   5.320 -23.856  1.00 97.28           H  
ATOM   1401  HD3 PRO A  88      -9.835   7.014 -23.780  1.00 97.28           H  
ATOM   1402  N   LEU A  89     -10.553   3.720 -20.567  1.00 98.21           N  
ATOM   1403  H   LEU A  89     -10.161   3.590 -21.488  1.00 98.21           H  
ATOM   1404  CA  LEU A  89     -10.533   2.573 -19.654  1.00 98.21           C  
ATOM   1405  HA  LEU A  89     -11.562   2.334 -19.384  1.00 98.21           H  
ATOM   1406  C   LEU A  89      -9.782   2.887 -18.351  1.00 98.21           C  
ATOM   1407  CB  LEU A  89      -9.923   1.364 -20.386  1.00 98.21           C  
ATOM   1408  HB2 LEU A  89      -8.940   1.641 -20.766  1.00 98.21           H  
ATOM   1409  HB3 LEU A  89     -10.553   1.118 -21.241  1.00 98.21           H  
ATOM   1410  O   LEU A  89     -10.324   2.677 -17.269  1.00 98.21           O  
ATOM   1411  CG  LEU A  89      -9.752   0.107 -19.515  1.00 98.21           C  
ATOM   1412  HG  LEU A  89      -9.132   0.339 -18.649  1.00 98.21           H  
ATOM   1413  CD1 LEU A  89     -11.096  -0.439 -19.034  1.00 98.21           C  
ATOM   1414 HD11 LEU A  89     -11.580   0.280 -18.373  1.00 98.21           H  
ATOM   1415 HD12 LEU A  89     -11.745  -0.646 -19.885  1.00 98.21           H  
ATOM   1416 HD13 LEU A  89     -10.937  -1.361 -18.475  1.00 98.21           H  
ATOM   1417  CD2 LEU A  89      -9.036  -0.973 -20.322  1.00 98.21           C  
ATOM   1418 HD21 LEU A  89      -8.065  -0.606 -20.653  1.00 98.21           H  
ATOM   1419 HD22 LEU A  89      -9.632  -1.249 -21.193  1.00 98.21           H  
ATOM   1420 HD23 LEU A  89      -8.881  -1.855 -19.701  1.00 98.21           H  
ATOM   1421  N   VAL A  90      -8.566   3.437 -18.438  1.00 97.73           N  
ATOM   1422  H   VAL A  90      -8.170   3.569 -19.358  1.00 97.73           H  
ATOM   1423  CA  VAL A  90      -7.766   3.828 -17.264  1.00 97.73           C  
ATOM   1424  HA  VAL A  90      -7.622   2.953 -16.630  1.00 97.73           H  
ATOM   1425  C   VAL A  90      -8.501   4.869 -16.419  1.00 97.73           C  
ATOM   1426  CB  VAL A  90      -6.379   4.338 -17.702  1.00 97.73           C  
ATOM   1427  HB  VAL A  90      -6.505   5.073 -18.497  1.00 97.73           H  
ATOM   1428  O   VAL A  90      -8.511   4.758 -15.191  1.00 97.73           O  
ATOM   1429  CG1 VAL A  90      -5.587   5.000 -16.565  1.00 97.73           C  
ATOM   1430 HG11 VAL A  90      -4.630   5.357 -16.946  1.00 97.73           H  
ATOM   1431 HG12 VAL A  90      -6.116   5.867 -16.171  1.00 97.73           H  
ATOM   1432 HG13 VAL A  90      -5.407   4.288 -15.759  1.00 97.73           H  
ATOM   1433  CG2 VAL A  90      -5.545   3.166 -18.239  1.00 97.73           C  
ATOM   1434 HG21 VAL A  90      -5.350   2.448 -17.442  1.00 97.73           H  
ATOM   1435 HG22 VAL A  90      -4.592   3.531 -18.622  1.00 97.73           H  
ATOM   1436 HG23 VAL A  90      -6.066   2.657 -19.049  1.00 97.73           H  
ATOM   1437  N   TRP A  91      -9.167   5.843 -17.048  1.00 95.65           N  
ATOM   1438  H   TRP A  91      -9.111   5.895 -18.055  1.00 95.65           H  
ATOM   1439  CA  TRP A  91      -9.980   6.830 -16.331  1.00 95.65           C  
ATOM   1440  HA  TRP A  91      -9.368   7.273 -15.546  1.00 95.65           H  
ATOM   1441  C   TRP A  91     -11.188   6.208 -15.629  1.00 95.65           C  
ATOM   1442  CB  TRP A  91     -10.430   7.948 -17.278  1.00 95.65           C  
ATOM   1443  HB2 TRP A  91     -11.268   8.473 -16.820  1.00 95.65           H  
ATOM   1444  HB3 TRP A  91     -10.787   7.517 -18.214  1.00 95.65           H  
ATOM   1445  O   TRP A  91     -11.424   6.520 -14.464  1.00 95.65           O  
ATOM   1446  CG  TRP A  91      -9.378   8.971 -17.556  1.00 95.65           C  
ATOM   1447  CD1 TRP A  91      -8.823   9.236 -18.757  1.00 95.65           C  
ATOM   1448  HD1 TRP A  91      -9.089   8.724 -19.670  1.00 95.65           H  
ATOM   1449  CD2 TRP A  91      -8.710   9.848 -16.601  1.00 95.65           C  
ATOM   1450  CE2 TRP A  91      -7.766  10.648 -17.311  1.00 95.65           C  
ATOM   1451  CE3 TRP A  91      -8.776  10.020 -15.201  1.00 95.65           C  
ATOM   1452  HE3 TRP A  91      -9.473   9.428 -14.626  1.00 95.65           H  
ATOM   1453  NE1 TRP A  91      -7.863  10.219 -18.617  1.00 95.65           N  
ATOM   1454  HE1 TRP A  91      -7.228  10.492 -19.354  1.00 95.65           H  
ATOM   1455  CH2 TRP A  91      -7.024  11.725 -15.277  1.00 95.65           C  
ATOM   1456  HH2 TRP A  91      -6.388  12.431 -14.762  1.00 95.65           H  
ATOM   1457  CZ2 TRP A  91      -6.955  11.598 -16.676  1.00 95.65           C  
ATOM   1458  HZ2 TRP A  91      -6.254  12.196 -17.240  1.00 95.65           H  
ATOM   1459  CZ3 TRP A  91      -7.912  10.916 -14.540  1.00 95.65           C  
ATOM   1460  HZ3 TRP A  91      -7.952  11.010 -13.465  1.00 95.65           H  
ATOM   1461  N   ILE A  92     -11.920   5.311 -16.293  1.00 97.58           N  
ATOM   1462  H   ILE A  92     -11.673   5.106 -17.251  1.00 97.58           H  
ATOM   1463  CA  ILE A  92     -13.082   4.619 -15.717  1.00 97.58           C  
ATOM   1464  HA  ILE A  92     -13.777   5.363 -15.327  1.00 97.58           H  
ATOM   1465  C   ILE A  92     -12.654   3.751 -14.533  1.00 97.58           C  
ATOM   1466  CB  ILE A  92     -13.812   3.795 -16.802  1.00 97.58           C  
ATOM   1467  HB  ILE A  92     -13.072   3.212 -17.350  1.00 97.58           H  
ATOM   1468  O   ILE A  92     -13.264   3.832 -13.470  1.00 97.58           O  
ATOM   1469  CG1 ILE A  92     -14.534   4.743 -17.787  1.00 97.58           C  
ATOM   1470 HG12 ILE A  92     -13.879   5.574 -18.050  1.00 97.58           H  
ATOM   1471 HG13 ILE A  92     -15.415   5.167 -17.306  1.00 97.58           H  
ATOM   1472  CG2 ILE A  92     -14.831   2.816 -16.183  1.00 97.58           C  
ATOM   1473 HG21 ILE A  92     -15.375   2.284 -16.964  1.00 97.58           H  
ATOM   1474 HG22 ILE A  92     -14.325   2.062 -15.579  1.00 97.58           H  
ATOM   1475 HG23 ILE A  92     -15.544   3.357 -15.561  1.00 97.58           H  
ATOM   1476  CD1 ILE A  92     -14.957   4.060 -19.095  1.00 97.58           C  
ATOM   1477 HD11 ILE A  92     -15.360   4.809 -19.776  1.00 97.58           H  
ATOM   1478 HD12 ILE A  92     -15.727   3.311 -18.910  1.00 97.58           H  
ATOM   1479 HD13 ILE A  92     -14.093   3.588 -19.563  1.00 97.58           H  
ATOM   1480  N   LEU A  93     -11.582   2.965 -14.680  1.00 98.03           N  
ATOM   1481  H   LEU A  93     -11.126   2.937 -15.581  1.00 98.03           H  
ATOM   1482  CA  LEU A  93     -11.042   2.152 -13.589  1.00 98.03           C  
ATOM   1483  HA  LEU A  93     -11.832   1.512 -13.196  1.00 98.03           H  
ATOM   1484  C   LEU A  93     -10.572   3.032 -12.425  1.00 98.03           C  
ATOM   1485  CB  LEU A  93      -9.889   1.280 -14.111  1.00 98.03           C  
ATOM   1486  HB2 LEU A  93      -9.399   0.819 -13.253  1.00 98.03           H  
ATOM   1487  HB3 LEU A  93      -9.166   1.928 -14.605  1.00 98.03           H  
ATOM   1488  O   LEU A  93     -10.875   2.737 -11.272  1.00 98.03           O  
ATOM   1489  CG  LEU A  93     -10.291   0.157 -15.084  1.00 98.03           C  
ATOM   1490  HG  LEU A  93     -10.825   0.574 -15.938  1.00 98.03           H  
ATOM   1491  CD1 LEU A  93      -9.023  -0.537 -15.588  1.00 98.03           C  
ATOM   1492 HD11 LEU A  93      -9.290  -1.324 -16.293  1.00 98.03           H  
ATOM   1493 HD12 LEU A  93      -8.474  -0.972 -14.753  1.00 98.03           H  
ATOM   1494 HD13 LEU A  93      -8.390   0.187 -16.100  1.00 98.03           H  
ATOM   1495  CD2 LEU A  93     -11.188  -0.895 -14.427  1.00 98.03           C  
ATOM   1496 HD21 LEU A  93     -12.139  -0.451 -14.133  1.00 98.03           H  
ATOM   1497 HD22 LEU A  93     -10.693  -1.319 -13.554  1.00 98.03           H  
ATOM   1498 HD23 LEU A  93     -11.394  -1.693 -15.141  1.00 98.03           H  
ATOM   1499  N   SER A  94      -9.902   4.151 -12.710  1.00 96.55           N  
ATOM   1500  H   SER A  94      -9.669   4.343 -13.674  1.00 96.55           H  
ATOM   1501  CA  SER A  94      -9.481   5.103 -11.675  1.00 96.55           C  
ATOM   1502  HA  SER A  94      -8.891   4.566 -10.932  1.00 96.55           H  
ATOM   1503  C   SER A  94     -10.683   5.722 -10.954  1.00 96.55           C  
ATOM   1504  CB  SER A  94      -8.594   6.203 -12.263  1.00 96.55           C  
ATOM   1505  HB2 SER A  94      -9.146   6.766 -13.016  1.00 96.55           H  
ATOM   1506  HB3 SER A  94      -8.292   6.881 -11.465  1.00 96.55           H  
ATOM   1507  O   SER A  94     -10.700   5.760  -9.727  1.00 96.55           O  
ATOM   1508  OG  SER A  94      -7.438   5.638 -12.845  1.00 96.55           O  
ATOM   1509  HG  SER A  94      -7.687   5.271 -13.697  1.00 96.55           H  
ATOM   1510  N   ALA A  95     -11.730   6.133 -11.671  1.00 95.60           N  
ATOM   1511  H   ALA A  95     -11.687   6.078 -12.678  1.00 95.60           H  
ATOM   1512  CA  ALA A  95     -12.964   6.632 -11.063  1.00 95.60           C  
ATOM   1513  HA  ALA A  95     -12.722   7.470 -10.409  1.00 95.60           H  
ATOM   1514  C   ALA A  95     -13.646   5.558 -10.198  1.00 95.60           C  
ATOM   1515  CB  ALA A  95     -13.886   7.143 -12.175  1.00 95.60           C  
ATOM   1516  HB1 ALA A  95     -13.388   7.938 -12.730  1.00 95.60           H  
ATOM   1517  HB2 ALA A  95     -14.803   7.537 -11.738  1.00 95.60           H  
ATOM   1518  HB3 ALA A  95     -14.138   6.334 -12.860  1.00 95.60           H  
ATOM   1519  O   ALA A  95     -14.000   5.823  -9.048  1.00 95.60           O  
ATOM   1520  N   LEU A  96     -13.751   4.324 -10.708  1.00 95.18           N  
ATOM   1521  H   LEU A  96     -13.449   4.173 -11.660  1.00 95.18           H  
ATOM   1522  CA  LEU A  96     -14.291   3.184  -9.969  1.00 95.18           C  
ATOM   1523  HA  LEU A  96     -15.316   3.423  -9.684  1.00 95.18           H  
ATOM   1524  C   LEU A  96     -13.499   2.924  -8.682  1.00 95.18           C  
ATOM   1525  CB  LEU A  96     -14.335   1.952 -10.889  1.00 95.18           C  
ATOM   1526  HB2 LEU A  96     -13.316   1.683 -11.167  1.00 95.18           H  
ATOM   1527  HB3 LEU A  96     -14.874   2.214 -11.799  1.00 95.18           H  
ATOM   1528  O   LEU A  96     -14.095   2.721  -7.627  1.00 95.18           O  
ATOM   1529  CG  LEU A  96     -15.014   0.725 -10.250  1.00 95.18           C  
ATOM   1530  HG  LEU A  96     -14.473   0.435  -9.349  1.00 95.18           H  
ATOM   1531  CD1 LEU A  96     -16.478   0.987  -9.886  1.00 95.18           C  
ATOM   1532 HD11 LEU A  96     -17.013   1.385 -10.748  1.00 95.18           H  
ATOM   1533 HD12 LEU A  96     -16.954   0.057  -9.574  1.00 95.18           H  
ATOM   1534 HD13 LEU A  96     -16.540   1.693  -9.058  1.00 95.18           H  
ATOM   1535  CD2 LEU A  96     -14.965  -0.446 -11.230  1.00 95.18           C  
ATOM   1536 HD21 LEU A  96     -13.930  -0.660 -11.497  1.00 95.18           H  
ATOM   1537 HD22 LEU A  96     -15.394  -1.334 -10.765  1.00 95.18           H  
ATOM   1538 HD23 LEU A  96     -15.526  -0.205 -12.132  1.00 95.18           H  
ATOM   1539  N   SER A  97     -12.167   3.004  -8.744  1.00 96.01           N  
ATOM   1540  H   SER A  97     -11.743   3.146  -9.649  1.00 96.01           H  
ATOM   1541  CA  SER A  97     -11.293   2.815  -7.584  1.00 96.01           C  
ATOM   1542  HA  SER A  97     -11.453   1.804  -7.208  1.00 96.01           H  
ATOM   1543  C   SER A  97     -11.609   3.782  -6.438  1.00 96.01           C  
ATOM   1544  CB  SER A  97      -9.820   2.924  -7.994  1.00 96.01           C  
ATOM   1545  HB2 SER A  97      -9.645   2.370  -8.916  1.00 96.01           H  
ATOM   1546  HB3 SER A  97      -9.228   2.471  -7.199  1.00 96.01           H  
ATOM   1547  O   SER A  97     -11.654   3.373  -5.278  1.00 96.01           O  
ATOM   1548  OG  SER A  97      -9.345   4.247  -8.126  1.00 96.01           O  
ATOM   1549  HG  SER A  97      -9.898   4.746  -8.732  1.00 96.01           H  
ATOM   1550  N   PHE A  98     -11.918   5.046  -6.747  1.00 93.41           N  
ATOM   1551  H   PHE A  98     -11.899   5.328  -7.716  1.00 93.41           H  
ATOM   1552  CA  PHE A  98     -12.219   6.056  -5.733  1.00 93.41           C  
ATOM   1553  HA  PHE A  98     -11.459   5.987  -4.955  1.00 93.41           H  
ATOM   1554  C   PHE A  98     -13.557   5.822  -5.033  1.00 93.41           C  
ATOM   1555  CB  PHE A  98     -12.143   7.457  -6.346  1.00 93.41           C  
ATOM   1556  HB2 PHE A  98     -12.625   8.164  -5.671  1.00 93.41           H  
ATOM   1557  HB3 PHE A  98     -12.693   7.467  -7.287  1.00 93.41           H  
ATOM   1558  O   PHE A  98     -13.658   6.083  -3.834  1.00 93.41           O  
ATOM   1559  CG  PHE A  98     -10.722   7.934  -6.567  1.00 93.41           C  
ATOM   1560  CD1 PHE A  98      -9.862   8.092  -5.464  1.00 93.41           C  
ATOM   1561  HD1 PHE A  98     -10.202   7.837  -4.471  1.00 93.41           H  
ATOM   1562  CD2 PHE A  98     -10.244   8.200  -7.862  1.00 93.41           C  
ATOM   1563  HD2 PHE A  98     -10.898   8.086  -8.714  1.00 93.41           H  
ATOM   1564  CE1 PHE A  98      -8.539   8.521  -5.650  1.00 93.41           C  
ATOM   1565  HE1 PHE A  98      -7.877   8.623  -4.803  1.00 93.41           H  
ATOM   1566  CE2 PHE A  98      -8.911   8.601  -8.053  1.00 93.41           C  
ATOM   1567  HE2 PHE A  98      -8.543   8.791  -9.051  1.00 93.41           H  
ATOM   1568  CZ  PHE A  98      -8.058   8.759  -6.947  1.00 93.41           C  
ATOM   1569  HZ  PHE A  98      -7.031   9.060  -7.094  1.00 93.41           H  
ATOM   1570  N   PHE A  99     -14.552   5.249  -5.717  1.00 91.87           N  
ATOM   1571  H   PHE A  99     -14.430   5.056  -6.700  1.00 91.87           H  
ATOM   1572  CA  PHE A  99     -15.782   4.821  -5.046  1.00 91.87           C  
ATOM   1573  HA  PHE A  99     -16.207   5.678  -4.525  1.00 91.87           H  
ATOM   1574  C   PHE A  99     -15.507   3.765  -3.965  1.00 91.87           C  
ATOM   1575  CB  PHE A  99     -16.805   4.328  -6.077  1.00 91.87           C  
ATOM   1576  HB2 PHE A  99     -17.628   3.853  -5.543  1.00 91.87           H  
ATOM   1577  HB3 PHE A  99     -16.352   3.566  -6.711  1.00 91.87           H  
ATOM   1578  O   PHE A  99     -16.129   3.810  -2.906  1.00 91.87           O  
ATOM   1579  CG  PHE A  99     -17.399   5.431  -6.935  1.00 91.87           C  
ATOM   1580  CD1 PHE A  99     -18.191   6.426  -6.340  1.00 91.87           C  
ATOM   1581  HD1 PHE A  99     -18.315   6.429  -5.267  1.00 91.87           H  
ATOM   1582  CD2 PHE A  99     -17.182   5.470  -8.322  1.00 91.87           C  
ATOM   1583  HD2 PHE A  99     -16.564   4.719  -8.792  1.00 91.87           H  
ATOM   1584  CE1 PHE A  99     -18.798   7.425  -7.121  1.00 91.87           C  
ATOM   1585  HE1 PHE A  99     -19.415   8.184  -6.663  1.00 91.87           H  
ATOM   1586  CE2 PHE A  99     -17.769   6.477  -9.108  1.00 91.87           C  
ATOM   1587  HE2 PHE A  99     -17.598   6.497 -10.174  1.00 91.87           H  
ATOM   1588  CZ  PHE A  99     -18.590   7.447  -8.510  1.00 91.87           C  
ATOM   1589  HZ  PHE A  99     -19.053   8.211  -9.116  1.00 91.87           H  
ATOM   1590  N   PHE A 100     -14.533   2.877  -4.192  1.00 92.51           N  
ATOM   1591  H   PHE A 100     -14.066   2.920  -5.086  1.00 92.51           H  
ATOM   1592  CA  PHE A 100     -14.082   1.853  -3.244  1.00 92.51           C  
ATOM   1593  HA  PHE A 100     -14.938   1.429  -2.718  1.00 92.51           H  
ATOM   1594  C   PHE A 100     -13.154   2.375  -2.132  1.00 92.51           C  
ATOM   1595  CB  PHE A 100     -13.444   0.715  -4.047  1.00 92.51           C  
ATOM   1596  HB2 PHE A 100     -12.857   1.128  -4.868  1.00 92.51           H  
ATOM   1597  HB3 PHE A 100     -12.744   0.185  -3.402  1.00 92.51           H  
ATOM   1598  O   PHE A 100     -13.191   1.863  -1.013  1.00 92.51           O  
ATOM   1599  CG  PHE A 100     -14.424  -0.298  -4.604  1.00 92.51           C  
ATOM   1600  CD1 PHE A 100     -14.835  -1.399  -3.830  1.00 92.51           C  
ATOM   1601  HD1 PHE A 100     -14.445  -1.529  -2.831  1.00 92.51           H  
ATOM   1602  CD2 PHE A 100     -14.926  -0.145  -5.906  1.00 92.51           C  
ATOM   1603  HD2 PHE A 100     -14.609   0.690  -6.512  1.00 92.51           H  
ATOM   1604  CE1 PHE A 100     -15.747  -2.332  -4.355  1.00 92.51           C  
ATOM   1605  HE1 PHE A 100     -16.063  -3.177  -3.761  1.00 92.51           H  
ATOM   1606  CE2 PHE A 100     -15.833  -1.077  -6.434  1.00 92.51           C  
ATOM   1607  HE2 PHE A 100     -16.210  -0.952  -7.438  1.00 92.51           H  
ATOM   1608  CZ  PHE A 100     -16.246  -2.172  -5.658  1.00 92.51           C  
ATOM   1609  HZ  PHE A 100     -16.943  -2.890  -6.064  1.00 92.51           H  
ATOM   1610  N   LEU A 101     -12.346   3.404  -2.400  1.00 88.04           N  
ATOM   1611  H   LEU A 101     -12.318   3.738  -3.353  1.00 88.04           H  
ATOM   1612  CA  LEU A 101     -11.376   3.953  -1.440  1.00 88.04           C  
ATOM   1613  HA  LEU A 101     -10.885   3.121  -0.934  1.00 88.04           H  
ATOM   1614  C   LEU A 101     -12.003   4.802  -0.322  1.00 88.04           C  
ATOM   1615  CB  LEU A 101     -10.313   4.760  -2.204  1.00 88.04           C  
ATOM   1616  HB2 LEU A 101      -9.785   5.411  -1.507  1.00 88.04           H  
ATOM   1617  HB3 LEU A 101     -10.817   5.403  -2.925  1.00 88.04           H  
ATOM   1618  O   LEU A 101     -11.409   4.914   0.755  1.00 88.04           O  
ATOM   1619  CG  LEU A 101      -9.270   3.884  -2.923  1.00 88.04           C  
ATOM   1620  HG  LEU A 101      -9.773   3.097  -3.484  1.00 88.04           H  
ATOM   1621  CD1 LEU A 101      -8.468   4.731  -3.908  1.00 88.04           C  
ATOM   1622 HD11 LEU A 101      -7.962   5.546  -3.391  1.00 88.04           H  
ATOM   1623 HD12 LEU A 101      -7.726   4.108  -4.407  1.00 88.04           H  
ATOM   1624 HD13 LEU A 101      -9.133   5.136  -4.671  1.00 88.04           H  
ATOM   1625  CD2 LEU A 101      -8.305   3.230  -1.932  1.00 88.04           C  
ATOM   1626 HD21 LEU A 101      -8.822   2.494  -1.316  1.00 88.04           H  
ATOM   1627 HD22 LEU A 101      -7.846   3.984  -1.293  1.00 88.04           H  
ATOM   1628 HD23 LEU A 101      -7.512   2.713  -2.473  1.00 88.04           H  
ATOM   1629  N   PHE A 102     -13.203   5.354  -0.535  1.00 79.18           N  
ATOM   1630  H   PHE A 102     -13.610   5.243  -1.452  1.00 79.18           H  
ATOM   1631  CA  PHE A 102     -13.869   6.259   0.414  1.00 79.18           C  
ATOM   1632  HA  PHE A 102     -13.198   6.424   1.257  1.00 79.18           H  
ATOM   1633  C   PHE A 102     -15.165   5.704   1.040  1.00 79.18           C  
ATOM   1634  CB  PHE A 102     -14.066   7.626  -0.250  1.00 79.18           C  
ATOM   1635  HB2 PHE A 102     -14.590   8.290   0.437  1.00 79.18           H  
ATOM   1636  HB3 PHE A 102     -14.691   7.505  -1.135  1.00 79.18           H  
ATOM   1637  O   PHE A 102     -16.165   6.425   1.116  1.00 79.18           O  
ATOM   1638  CG  PHE A 102     -12.773   8.313  -0.619  1.00 79.18           C  
ATOM   1639  CD1 PHE A 102     -11.888   8.753   0.384  1.00 79.18           C  
ATOM   1640  HD1 PHE A 102     -12.126   8.595   1.426  1.00 79.18           H  
ATOM   1641  CD2 PHE A 102     -12.465   8.536  -1.970  1.00 79.18           C  
ATOM   1642  HD2 PHE A 102     -13.156   8.236  -2.744  1.00 79.18           H  
ATOM   1643  CE1 PHE A 102     -10.689   9.398   0.034  1.00 79.18           C  
ATOM   1644  HE1 PHE A 102     -10.007   9.735   0.801  1.00 79.18           H  
ATOM   1645  CE2 PHE A 102     -11.276   9.191  -2.314  1.00 79.18           C  
ATOM   1646  HE2 PHE A 102     -11.076   9.407  -3.353  1.00 79.18           H  
ATOM   1647  CZ  PHE A 102     -10.381   9.614  -1.319  1.00 79.18           C  
ATOM   1648  HZ  PHE A 102      -9.472  10.129  -1.594  1.00 79.18           H  
ATOM   1649  N   PRO A 103     -15.173   4.473   1.592  1.00 69.17           N  
ATOM   1650  CA  PRO A 103     -16.362   3.901   2.230  1.00 69.17           C  
ATOM   1651  HA  PRO A 103     -17.210   3.902   1.545  1.00 69.17           H  
ATOM   1652  C   PRO A 103     -16.748   4.653   3.513  1.00 69.17           C  
ATOM   1653  CB  PRO A 103     -15.956   2.465   2.567  1.00 69.17           C  
ATOM   1654  HB2 PRO A 103     -16.539   2.045   3.387  1.00 69.17           H  
ATOM   1655  HB3 PRO A 103     -16.037   1.843   1.676  1.00 69.17           H  
ATOM   1656  O   PRO A 103     -17.876   4.573   3.979  1.00 69.17           O  
ATOM   1657  CG  PRO A 103     -14.482   2.628   2.929  1.00 69.17           C  
ATOM   1658  HG2 PRO A 103     -14.384   3.052   3.929  1.00 69.17           H  
ATOM   1659  HG3 PRO A 103     -13.925   1.693   2.875  1.00 69.17           H  
ATOM   1660  CD  PRO A 103     -14.017   3.635   1.884  1.00 69.17           C  
ATOM   1661  HD2 PRO A 103     -13.712   3.103   0.982  1.00 69.17           H  
ATOM   1662  HD3 PRO A 103     -13.191   4.219   2.289  1.00 69.17           H  
ATOM   1663  N   ALA A 104     -15.817   5.401   4.109  1.00 57.73           N  
ATOM   1664  H   ALA A 104     -14.889   5.423   3.712  1.00 57.73           H  
ATOM   1665  CA  ALA A 104     -16.072   6.147   5.334  1.00 57.73           C  
ATOM   1666  HA  ALA A 104     -16.597   5.494   6.031  1.00 57.73           H  
ATOM   1667  C   ALA A 104     -16.982   7.368   5.099  1.00 57.73           C  
ATOM   1668  CB  ALA A 104     -14.718   6.504   5.953  1.00 57.73           C  
ATOM   1669  HB1 ALA A 104     -14.189   7.218   5.322  1.00 57.73           H  
ATOM   1670  HB2 ALA A 104     -14.114   5.604   6.069  1.00 57.73           H  
ATOM   1671  HB3 ALA A 104     -14.876   6.936   6.941  1.00 57.73           H  
ATOM   1672  O   ALA A 104     -17.585   7.869   6.047  1.00 57.73           O  
ATOM   1673  N   THR A 105     -17.145   7.822   3.847  1.00 56.69           N  
ATOM   1674  H   THR A 105     -16.697   7.331   3.087  1.00 56.69           H  
ATOM   1675  CA  THR A 105     -18.055   8.933   3.505  1.00 56.69           C  
ATOM   1676  HA  THR A 105     -17.763   9.805   4.091  1.00 56.69           H  
ATOM   1677  C   THR A 105     -19.514   8.644   3.868  1.00 56.69           C  
ATOM   1678  CB  THR A 105     -17.967   9.320   2.022  1.00 56.69           C  
ATOM   1679  HB  THR A 105     -18.715  10.088   1.822  1.00 56.69           H  
ATOM   1680  O   THR A 105     -20.318   9.565   3.962  1.00 56.69           O  
ATOM   1681  CG2 THR A 105     -16.612   9.920   1.664  1.00 56.69           C  
ATOM   1682 HG21 THR A 105     -16.550  10.064   0.585  1.00 56.69           H  
ATOM   1683 HG22 THR A 105     -16.507  10.889   2.151  1.00 56.69           H  
ATOM   1684 HG23 THR A 105     -15.805   9.268   1.998  1.00 56.69           H  
ATOM   1685  OG1 THR A 105     -18.222   8.210   1.192  1.00 56.69           O  
ATOM   1686  HG1 THR A 105     -17.426   7.687   1.077  1.00 56.69           H  
ATOM   1687  N   PHE A 106     -19.847   7.388   4.160  1.00 56.26           N  
ATOM   1688  H   PHE A 106     -19.153   6.664   4.034  1.00 56.26           H  
ATOM   1689  CA  PHE A 106     -21.160   6.977   4.636  1.00 56.26           C  
ATOM   1690  HA  PHE A 106     -21.925   7.482   4.045  1.00 56.26           H  
ATOM   1691  C   PHE A 106     -21.440   7.331   6.100  1.00 56.26           C  
ATOM   1692  CB  PHE A 106     -21.284   5.478   4.390  1.00 56.26           C  
ATOM   1693  HB2 PHE A 106     -22.149   5.102   4.936  1.00 56.26           H  
ATOM   1694  HB3 PHE A 106     -20.409   4.961   4.784  1.00 56.26           H  
ATOM   1695  O   PHE A 106     -22.606   7.452   6.461  1.00 56.26           O  
ATOM   1696  CG  PHE A 106     -21.462   5.146   2.925  1.00 56.26           C  
ATOM   1697  CD1 PHE A 106     -22.763   4.993   2.425  1.00 56.26           C  
ATOM   1698  HD1 PHE A 106     -23.615   5.137   3.073  1.00 56.26           H  
ATOM   1699  CD2 PHE A 106     -20.360   4.986   2.061  1.00 56.26           C  
ATOM   1700  HD2 PHE A 106     -19.357   5.217   2.390  1.00 56.26           H  
ATOM   1701  CE1 PHE A 106     -22.955   4.566   1.107  1.00 56.26           C  
ATOM   1702  HE1 PHE A 106     -23.951   4.374   0.737  1.00 56.26           H  
ATOM   1703  CE2 PHE A 106     -20.545   4.526   0.752  1.00 56.26           C  
ATOM   1704  HE2 PHE A 106     -19.700   4.352   0.102  1.00 56.26           H  
ATOM   1705  CZ  PHE A 106     -21.848   4.271   0.308  1.00 56.26           C  
ATOM   1706  HZ  PHE A 106     -22.025   3.796  -0.646  1.00 56.26           H  
ATOM   1707  N   ASN A 107     -20.406   7.559   6.920  1.00 65.44           N  
ATOM   1708  H   ASN A 107     -19.473   7.498   6.539  1.00 65.44           H  
ATOM   1709  CA  ASN A 107     -20.539   7.862   8.349  1.00 65.44           C  
ATOM   1710  HA  ASN A 107     -21.564   8.172   8.551  1.00 65.44           H  
ATOM   1711  C   ASN A 107     -19.650   9.053   8.735  1.00 65.44           C  
ATOM   1712  CB  ASN A 107     -20.296   6.588   9.172  1.00 65.44           C  
ATOM   1713  HB2 ASN A 107     -19.279   6.226   9.020  1.00 65.44           H  
ATOM   1714  HB3 ASN A 107     -20.430   6.800  10.233  1.00 65.44           H  
ATOM   1715  O   ASN A 107     -18.782   8.972   9.605  1.00 65.44           O  
ATOM   1716  CG  ASN A 107     -21.300   5.516   8.790  1.00 65.44           C  
ATOM   1717  ND2 ASN A 107     -20.858   4.442   8.174  1.00 65.44           N  
ATOM   1718 HD21 ASN A 107     -19.866   4.269   8.096  1.00 65.44           H  
ATOM   1719 HD22 ASN A 107     -21.555   3.736   7.986  1.00 65.44           H  
ATOM   1720  OD1 ASN A 107     -22.492   5.650   8.990  1.00 65.44           O  
ATOM   1721  N   LEU A 108     -19.862  10.185   8.054  1.00 61.47           N  
ATOM   1722  H   LEU A 108     -20.558  10.158   7.323  1.00 61.47           H  
ATOM   1723  CA  LEU A 108     -19.063  11.411   8.210  1.00 61.47           C  
ATOM   1724  HA  LEU A 108     -18.049  11.216   7.859  1.00 61.47           H  
ATOM   1725  C   LEU A 108     -18.943  11.878   9.669  1.00 61.47           C  
ATOM   1726  CB  LEU A 108     -19.688  12.546   7.375  1.00 61.47           C  
ATOM   1727  HB2 LEU A 108     -20.724  12.675   7.691  1.00 61.47           H  
ATOM   1728  HB3 LEU A 108     -19.160  13.473   7.599  1.00 61.47           H  
ATOM   1729  O   LEU A 108     -17.894  12.380  10.066  1.00 61.47           O  
ATOM   1730  CG  LEU A 108     -19.660  12.336   5.853  1.00 61.47           C  
ATOM   1731  HG  LEU A 108     -20.151  11.390   5.624  1.00 61.47           H  
ATOM   1732  CD1 LEU A 108     -20.433  13.453   5.155  1.00 61.47           C  
ATOM   1733 HD11 LEU A 108     -21.461  13.473   5.518  1.00 61.47           H  
ATOM   1734 HD12 LEU A 108     -19.964  14.417   5.350  1.00 61.47           H  
ATOM   1735 HD13 LEU A 108     -20.450  13.270   4.080  1.00 61.47           H  
ATOM   1736  CD2 LEU A 108     -18.236  12.321   5.296  1.00 61.47           C  
ATOM   1737 HD21 LEU A 108     -18.272  12.247   4.209  1.00 61.47           H  
ATOM   1738 HD22 LEU A 108     -17.711  13.235   5.576  1.00 61.47           H  
ATOM   1739 HD23 LEU A 108     -17.702  11.454   5.683  1.00 61.47           H  
ATOM   1740  N   LEU A 109     -19.984  11.682  10.482  1.00 60.12           N  
ATOM   1741  H   LEU A 109     -20.808  11.232  10.108  1.00 60.12           H  
ATOM   1742  CA  LEU A 109     -19.980  12.061  11.899  1.00 60.12           C  
ATOM   1743  HA  LEU A 109     -19.686  13.107  11.986  1.00 60.12           H  
ATOM   1744  C   LEU A 109     -18.962  11.260  12.720  1.00 60.12           C  
ATOM   1745  CB  LEU A 109     -21.395  11.886  12.473  1.00 60.12           C  
ATOM   1746  HB2 LEU A 109     -21.361  12.084  13.544  1.00 60.12           H  
ATOM   1747  HB3 LEU A 109     -21.696  10.848  12.338  1.00 60.12           H  
ATOM   1748  O   LEU A 109     -18.376  11.785  13.667  1.00 60.12           O  
ATOM   1749  CG  LEU A 109     -22.466  12.797  11.845  1.00 60.12           C  
ATOM   1750  HG  LEU A 109     -22.547  12.581  10.779  1.00 60.12           H  
ATOM   1751  CD1 LEU A 109     -23.818  12.517  12.495  1.00 60.12           C  
ATOM   1752 HD11 LEU A 109     -24.591  13.124  12.024  1.00 60.12           H  
ATOM   1753 HD12 LEU A 109     -23.781  12.745  13.560  1.00 60.12           H  
ATOM   1754 HD13 LEU A 109     -24.075  11.466  12.368  1.00 60.12           H  
ATOM   1755  CD2 LEU A 109     -22.147  14.283  12.023  1.00 60.12           C  
ATOM   1756 HD21 LEU A 109     -22.974  14.882  11.642  1.00 60.12           H  
ATOM   1757 HD22 LEU A 109     -22.005  14.511  13.080  1.00 60.12           H  
ATOM   1758 HD23 LEU A 109     -21.251  14.552  11.463  1.00 60.12           H  
ATOM   1759  N   GLU A 110     -18.680  10.019  12.338  1.00 59.55           N  
ATOM   1760  H   GLU A 110     -19.167   9.618  11.549  1.00 59.55           H  
ATOM   1761  CA  GLU A 110     -17.639   9.215  12.976  1.00 59.55           C  
ATOM   1762  HA  GLU A 110     -17.680   9.342  14.057  1.00 59.55           H  
ATOM   1763  C   GLU A 110     -16.239   9.596  12.497  1.00 59.55           C  
ATOM   1764  CB  GLU A 110     -17.851   7.748  12.665  1.00 59.55           C  
ATOM   1765  HB2 GLU A 110     -17.760   7.588  11.591  1.00 59.55           H  
ATOM   1766  HB3 GLU A 110     -17.054   7.204  13.170  1.00 59.55           H  
ATOM   1767  O   GLU A 110     -15.277   9.557  13.276  1.00 59.55           O  
ATOM   1768  CG  GLU A 110     -19.203   7.224  13.153  1.00 59.55           C  
ATOM   1769  HG2 GLU A 110     -20.009   7.709  12.603  1.00 59.55           H  
ATOM   1770  HG3 GLU A 110     -19.306   7.452  14.215  1.00 59.55           H  
ATOM   1771  CD  GLU A 110     -19.270   5.720  12.949  1.00 59.55           C  
ATOM   1772  OE1 GLU A 110     -20.276   5.129  13.385  1.00 59.55           O  
ATOM   1773  OE2 GLU A 110     -18.268   5.168  12.433  1.00 59.55           O  
ATOM   1774  N   ILE A 111     -16.108  10.034  11.237  1.00 58.58           N  
ATOM   1775  H   ILE A 111     -16.927  10.012  10.646  1.00 58.58           H  
ATOM   1776  CA  ILE A 111     -14.870  10.647  10.730  1.00 58.58           C  
ATOM   1777  HA  ILE A 111     -14.046   9.953  10.897  1.00 58.58           H  
ATOM   1778  C   ILE A 111     -14.569  11.928  11.512  1.00 58.58           C  
ATOM   1779  CB  ILE A 111     -14.932  10.950   9.217  1.00 58.58           C  
ATOM   1780  HB  ILE A 111     -15.747  11.648   9.024  1.00 58.58           H  
ATOM   1781  O   ILE A 111     -13.436  12.120  11.956  1.00 58.58           O  
ATOM   1782  CG1 ILE A 111     -15.192   9.670   8.398  1.00 58.58           C  
ATOM   1783 HG12 ILE A 111     -14.442   8.916   8.637  1.00 58.58           H  
ATOM   1784 HG13 ILE A 111     -16.176   9.272   8.649  1.00 58.58           H  
ATOM   1785  CG2 ILE A 111     -13.621  11.635   8.767  1.00 58.58           C  
ATOM   1786 HG21 ILE A 111     -13.431  12.547   9.333  1.00 58.58           H  
ATOM   1787 HG22 ILE A 111     -13.688  11.954   7.726  1.00 58.58           H  
ATOM   1788 HG23 ILE A 111     -12.777  10.955   8.884  1.00 58.58           H  
ATOM   1789  CD1 ILE A 111     -15.159   9.946   6.890  1.00 58.58           C  
ATOM   1790 HD11 ILE A 111     -14.141  10.145   6.557  1.00 58.58           H  
ATOM   1791 HD12 ILE A 111     -15.798  10.797   6.651  1.00 58.58           H  
ATOM   1792 HD13 ILE A 111     -15.505   9.072   6.339  1.00 58.58           H  
ATOM   1793  N   ALA A 112     -15.588  12.755  11.754  1.00 59.34           N  
ATOM   1794  H   ALA A 112     -16.477  12.556  11.318  1.00 59.34           H  
ATOM   1795  CA  ALA A 112     -15.488  13.968  12.562  1.00 59.34           C  
ATOM   1796  HA  ALA A 112     -14.618  14.532  12.226  1.00 59.34           H  
ATOM   1797  C   ALA A 112     -15.284  13.688  14.066  1.00 59.34           C  
ATOM   1798  CB  ALA A 112     -16.734  14.817  12.289  1.00 59.34           C  
ATOM   1799  HB1 ALA A 112     -17.626  14.289  12.625  1.00 59.34           H  
ATOM   1800  HB2 ALA A 112     -16.659  15.764  12.824  1.00 59.34           H  
ATOM   1801  HB3 ALA A 112     -16.820  15.022  11.222  1.00 59.34           H  
ATOM   1802  O   ALA A 112     -15.108  14.625  14.841  1.00 59.34           O  
ATOM   1803  N   ALA A 113     -15.282  12.412  14.481  1.00 59.22           N  
ATOM   1804  H   ALA A 113     -15.452  11.702  13.783  1.00 59.22           H  
ATOM   1805  CA  ALA A 113     -15.206  11.966  15.874  1.00 59.22           C  
ATOM   1806  HA  ALA A 113     -15.374  10.889  15.858  1.00 59.22           H  
ATOM   1807  C   ALA A 113     -16.331  12.528  16.766  1.00 59.22           C  
ATOM   1808  CB  ALA A 113     -13.787  12.195  16.421  1.00 59.22           C  
ATOM   1809  HB1 ALA A 113     -13.692  11.714  17.395  1.00 59.22           H  
ATOM   1810  HB2 ALA A 113     -13.051  11.773  15.736  1.00 59.22           H  
ATOM   1811  HB3 ALA A 113     -13.603  13.263  16.537  1.00 59.22           H  
ATOM   1812  O   ALA A 113     -16.172  12.615  17.983  1.00 59.22           O  
ATOM   1813  N   ILE A 114     -17.464  12.889  16.156  1.00 65.64           N  
ATOM   1814  H   ILE A 114     -17.525  12.755  15.157  1.00 65.64           H  
ATOM   1815  CA  ILE A 114     -18.686  13.313  16.847  1.00 65.64           C  
ATOM   1816  HA  ILE A 114     -18.420  13.940  17.698  1.00 65.64           H  
ATOM   1817  C   ILE A 114     -19.409  12.078  17.394  1.00 65.64           C  
ATOM   1818  CB  ILE A 114     -19.579  14.140  15.888  1.00 65.64           C  
ATOM   1819  HB  ILE A 114     -19.795  13.535  15.007  1.00 65.64           H  
ATOM   1820  O   ILE A 114     -19.882  12.086  18.527  1.00 65.64           O  
ATOM   1821  CG1 ILE A 114     -18.844  15.426  15.437  1.00 65.64           C  
ATOM   1822 HG12 ILE A 114     -18.707  16.085  16.295  1.00 65.64           H  
ATOM   1823 HG13 ILE A 114     -17.853  15.171  15.061  1.00 65.64           H  
ATOM   1824  CG2 ILE A 114     -20.922  14.494  16.554  1.00 65.64           C  
ATOM   1825 HG21 ILE A 114     -20.751  15.093  17.448  1.00 65.64           H  
ATOM   1826 HG22 ILE A 114     -21.559  15.050  15.866  1.00 65.64           H  
ATOM   1827 HG23 ILE A 114     -21.467  13.592  16.833  1.00 65.64           H  
ATOM   1828  CD1 ILE A 114     -19.559  16.207  14.327  1.00 65.64           C  
ATOM   1829 HD11 ILE A 114     -18.923  17.030  14.002  1.00 65.64           H  
ATOM   1830 HD12 ILE A 114     -20.498  16.624  14.693  1.00 65.64           H  
ATOM   1831 HD13 ILE A 114     -19.754  15.555  13.476  1.00 65.64           H  
ATOM   1832  N   GLN A 115     -19.453  10.995  16.613  1.00 63.61           N  
ATOM   1833  H   GLN A 115     -19.021  11.050  15.702  1.00 63.61           H  
ATOM   1834  CA  GLN A 115     -20.042   9.717  17.013  1.00 63.61           C  
ATOM   1835  HA  GLN A 115     -20.580   9.849  17.952  1.00 63.61           H  
ATOM   1836  C   GLN A 115     -18.964   8.660  17.276  1.00 63.61           C  
ATOM   1837  CB  GLN A 115     -21.066   9.267  15.964  1.00 63.61           C  
ATOM   1838  HB2 GLN A 115     -21.337   8.226  16.142  1.00 63.61           H  
ATOM   1839  HB3 GLN A 115     -20.625   9.346  14.970  1.00 63.61           H  
ATOM   1840  O   GLN A 115     -17.894   8.660  16.657  1.00 63.61           O  
ATOM   1841  CG  GLN A 115     -22.340  10.125  16.043  1.00 63.61           C  
ATOM   1842  HG2 GLN A 115     -22.090  11.178  15.915  1.00 63.61           H  
ATOM   1843  HG3 GLN A 115     -22.791   9.998  17.027  1.00 63.61           H  
ATOM   1844  CD  GLN A 115     -23.371   9.758  14.981  1.00 63.61           C  
ATOM   1845  NE2 GLN A 115     -24.634  10.040  15.205  1.00 63.61           N  
ATOM   1846 HE21 GLN A 115     -24.939  10.406  16.096  1.00 63.61           H  
ATOM   1847 HE22 GLN A 115     -25.279   9.717  14.498  1.00 63.61           H  
ATOM   1848  OE1 GLN A 115     -23.062   9.263  13.913  1.00 63.61           O  
ATOM   1849  N   LYS A 116     -19.247   7.755  18.222  1.00 62.47           N  
ATOM   1850  H   LYS A 116     -20.183   7.752  18.600  1.00 62.47           H  
ATOM   1851  CA  LYS A 116     -18.415   6.571  18.456  1.00 62.47           C  
ATOM   1852  HA  LYS A 116     -17.371   6.883  18.485  1.00 62.47           H  
ATOM   1853  C   LYS A 116     -18.635   5.588  17.300  1.00 62.47           C  
ATOM   1854  CB  LYS A 116     -18.767   5.889  19.785  1.00 62.47           C  
ATOM   1855  HB2 LYS A 116     -19.845   5.733  19.837  1.00 62.47           H  
ATOM   1856  HB3 LYS A 116     -18.285   4.912  19.807  1.00 62.47           H  
ATOM   1857  O   LYS A 116     -19.789   5.329  16.992  1.00 62.47           O  
ATOM   1858  CG  LYS A 116     -18.296   6.692  21.005  1.00 62.47           C  
ATOM   1859  HG2 LYS A 116     -18.810   7.653  21.029  1.00 62.47           H  
ATOM   1860  HG3 LYS A 116     -17.222   6.864  20.934  1.00 62.47           H  
ATOM   1861  CD  LYS A 116     -18.603   5.917  22.293  1.00 62.47           C  
ATOM   1862  HD2 LYS A 116     -18.076   4.963  22.273  1.00 62.47           H  
ATOM   1863  HD3 LYS A 116     -19.675   5.725  22.337  1.00 62.47           H  
ATOM   1864  CE  LYS A 116     -18.175   6.719  23.527  1.00 62.47           C  
ATOM   1865  HE2 LYS A 116     -17.098   6.881  23.488  1.00 62.47           H  
ATOM   1866  HE3 LYS A 116     -18.663   7.693  23.487  1.00 62.47           H  
ATOM   1867  NZ  LYS A 116     -18.552   6.019  24.782  1.00 62.47           N  
ATOM   1868  HZ1 LYS A 116     -18.107   5.115  24.843  1.00 62.47           H  
ATOM   1869  HZ2 LYS A 116     -18.297   6.565  25.592  1.00 62.47           H  
ATOM   1870  HZ3 LYS A 116     -19.552   5.875  24.811  1.00 62.47           H  
ATOM   1871  N   PRO A 117     -17.575   5.009  16.713  1.00 58.05           N  
ATOM   1872  CA  PRO A 117     -17.732   3.990  15.683  1.00 58.05           C  
ATOM   1873  HA  PRO A 117     -18.331   4.402  14.870  1.00 58.05           H  
ATOM   1874  C   PRO A 117     -18.433   2.746  16.233  1.00 58.05           C  
ATOM   1875  CB  PRO A 117     -16.322   3.685  15.165  1.00 58.05           C  
ATOM   1876  HB2 PRO A 117     -16.321   3.553  14.083  1.00 58.05           H  
ATOM   1877  HB3 PRO A 117     -15.915   2.800  15.653  1.00 58.05           H  
ATOM   1878  O   PRO A 117     -17.911   2.107  17.152  1.00 58.05           O  
ATOM   1879  CG  PRO A 117     -15.506   4.907  15.583  1.00 58.05           C  
ATOM   1880  HG2 PRO A 117     -15.611   5.683  14.825  1.00 58.05           H  
ATOM   1881  HG3 PRO A 117     -14.455   4.661  15.738  1.00 58.05           H  
ATOM   1882  CD  PRO A 117     -16.178   5.366  16.871  1.00 58.05           C  
ATOM   1883  HD2 PRO A 117     -15.760   4.833  17.725  1.00 58.05           H  
ATOM   1884  HD3 PRO A 117     -16.041   6.442  16.978  1.00 58.05           H  
ATOM   1885  N   GLU A 118     -19.583   2.391  15.668  1.00 59.24           N  
ATOM   1886  H   GLU A 118     -19.971   2.996  14.959  1.00 59.24           H  
ATOM   1887  CA  GLU A 118     -20.336   1.183  16.027  1.00 59.24           C  
ATOM   1888  HA  GLU A 118     -19.974   0.816  16.987  1.00 59.24           H  
ATOM   1889  C   GLU A 118     -20.121   0.046  15.009  1.00 59.24           C  
ATOM   1890  CB  GLU A 118     -21.823   1.511  16.219  1.00 59.24           C  
ATOM   1891  HB2 GLU A 118     -22.229   1.919  15.293  1.00 59.24           H  
ATOM   1892  HB3 GLU A 118     -22.334   0.576  16.448  1.00 59.24           H  
ATOM   1893  O   GLU A 118     -19.758   0.265  13.863  1.00 59.24           O  
ATOM   1894  CG  GLU A 118     -22.058   2.495  17.379  1.00 59.24           C  
ATOM   1895  HG2 GLU A 118     -21.522   2.128  18.255  1.00 59.24           H  
ATOM   1896  HG3 GLU A 118     -21.646   3.468  17.112  1.00 59.24           H  
ATOM   1897  CD  GLU A 118     -23.540   2.668  17.737  1.00 59.24           C  
ATOM   1898  OE1 GLU A 118     -23.794   3.224  18.830  1.00 59.24           O  
ATOM   1899  OE2 GLU A 118     -24.397   2.199  16.948  1.00 59.24           O  
ATOM   1900  N   ILE A 119     -20.313  -1.221  15.386  1.00 54.21           N  
ATOM   1901  H   ILE A 119     -20.652  -1.409  16.319  1.00 54.21           H  
ATOM   1902  CA  ILE A 119     -20.102  -2.355  14.451  1.00 54.21           C  
ATOM   1903  HA  ILE A 119     -19.128  -2.242  13.974  1.00 54.21           H  
ATOM   1904  C   ILE A 119     -21.153  -2.370  13.333  1.00 54.21           C  
ATOM   1905  CB  ILE A 119     -20.128  -3.698  15.202  1.00 54.21           C  
ATOM   1906  HB  ILE A 119     -21.108  -3.787  15.670  1.00 54.21           H  
ATOM   1907  O   ILE A 119     -20.886  -2.872  12.241  1.00 54.21           O  
ATOM   1908  CG1 ILE A 119     -19.051  -3.738  16.299  1.00 54.21           C  
ATOM   1909 HG12 ILE A 119     -19.077  -2.827  16.896  1.00 54.21           H  
ATOM   1910 HG13 ILE A 119     -18.068  -3.834  15.837  1.00 54.21           H  
ATOM   1911  CG2 ILE A 119     -19.934  -4.909  14.264  1.00 54.21           C  
ATOM   1912 HG21 ILE A 119     -19.016  -4.799  13.687  1.00 54.21           H  
ATOM   1913 HG22 ILE A 119     -19.895  -5.842  14.828  1.00 54.21           H  
ATOM   1914 HG23 ILE A 119     -20.777  -5.002  13.580  1.00 54.21           H  
ATOM   1915  CD1 ILE A 119     -19.309  -4.910  17.250  1.00 54.21           C  
ATOM   1916 HD11 ILE A 119     -18.942  -4.675  18.249  1.00 54.21           H  
ATOM   1917 HD12 ILE A 119     -20.379  -5.087  17.356  1.00 54.21           H  
ATOM   1918 HD13 ILE A 119     -18.845  -5.819  16.866  1.00 54.21           H  
ATOM   1919  N   HIS A 120     -22.330  -1.790  13.587  1.00 55.57           N  
ATOM   1920  H   HIS A 120     -22.474  -1.376  14.497  1.00 55.57           H  
ATOM   1921  CA  HIS A 120     -23.473  -1.768  12.667  1.00 55.57           C  
ATOM   1922  HA  HIS A 120     -23.808  -2.792  12.503  1.00 55.57           H  
ATOM   1923  C   HIS A 120     -23.128  -1.164  11.291  1.00 55.57           C  
ATOM   1924  CB  HIS A 120     -24.615  -0.973  13.329  1.00 55.57           C  
ATOM   1925  HB2 HIS A 120     -24.408   0.092  13.217  1.00 55.57           H  
ATOM   1926  HB3 HIS A 120     -25.544  -1.184  12.800  1.00 55.57           H  
ATOM   1927  O   HIS A 120     -23.822  -1.399  10.306  1.00 55.57           O  
ATOM   1928  CG  HIS A 120     -24.816  -1.248  14.803  1.00 55.57           C  
ATOM   1929  CD2 HIS A 120     -24.937  -2.477  15.399  1.00 55.57           C  
ATOM   1930  HD2 HIS A 120     -24.938  -3.430  14.891  1.00 55.57           H  
ATOM   1931  ND1 HIS A 120     -24.851  -0.312  15.817  1.00 55.57           N  
ATOM   1932  HD1 HIS A 120     -24.791   0.695  15.771  1.00 55.57           H  
ATOM   1933  CE1 HIS A 120     -24.989  -0.958  16.982  1.00 55.57           C  
ATOM   1934  HE1 HIS A 120     -25.053  -0.471  17.943  1.00 55.57           H  
ATOM   1935  NE2 HIS A 120     -25.018  -2.285  16.781  1.00 55.57           N  
ATOM   1936  N   LEU A 121     -22.025  -0.417  11.209  1.00 55.47           N  
ATOM   1937  H   LEU A 121     -21.495  -0.280  12.058  1.00 55.47           H  
ATOM   1938  CA  LEU A 121     -21.566   0.294  10.020  1.00 55.47           C  
ATOM   1939  HA  LEU A 121     -22.353   0.965   9.677  1.00 55.47           H  
ATOM   1940  C   LEU A 121     -21.180  -0.611   8.847  1.00 55.47           C  
ATOM   1941  CB  LEU A 121     -20.325   1.100  10.409  1.00 55.47           C  
ATOM   1942  HB2 LEU A 121     -19.561   0.380  10.704  1.00 55.47           H  
ATOM   1943  HB3 LEU A 121     -19.953   1.638   9.537  1.00 55.47           H  
ATOM   1944  O   LEU A 121     -21.133  -0.139   7.714  1.00 55.47           O  
ATOM   1945  CG  LEU A 121     -20.553   2.101  11.545  1.00 55.47           C  
ATOM   1946  HG  LEU A 121     -21.119   1.641  12.354  1.00 55.47           H  
ATOM   1947  CD1 LEU A 121     -19.162   2.460  12.046  1.00 55.47           C  
ATOM   1948 HD11 LEU A 121     -18.554   1.572  12.221  1.00 55.47           H  
ATOM   1949 HD12 LEU A 121     -18.647   3.078  11.311  1.00 55.47           H  
ATOM   1950 HD13 LEU A 121     -19.256   2.978  13.000  1.00 55.47           H  
ATOM   1951  CD2 LEU A 121     -21.310   3.338  11.090  1.00 55.47           C  
ATOM   1952 HD21 LEU A 121     -22.053   3.105  10.327  1.00 55.47           H  
ATOM   1953 HD22 LEU A 121     -20.593   4.087  10.754  1.00 55.47           H  
ATOM   1954 HD23 LEU A 121     -21.829   3.761  11.950  1.00 55.47           H  
ATOM   1955  N   TYR A 122     -20.867  -1.885   9.087  1.00 62.06           N  
ATOM   1956  H   TYR A 122     -20.954  -2.226  10.033  1.00 62.06           H  
ATOM   1957  CA  TYR A 122     -20.109  -2.684   8.118  1.00 62.06           C  
ATOM   1958  HA  TYR A 122     -19.668  -1.991   7.402  1.00 62.06           H  
ATOM   1959  C   TYR A 122     -20.942  -3.627   7.241  1.00 62.06           C  
ATOM   1960  CB  TYR A 122     -18.922  -3.357   8.817  1.00 62.06           C  
ATOM   1961  HB2 TYR A 122     -18.374  -3.969   8.100  1.00 62.06           H  
ATOM   1962  HB3 TYR A 122     -19.298  -4.021   9.595  1.00 62.06           H  
ATOM   1963  O   TYR A 122     -20.385  -4.532   6.627  1.00 62.06           O  
ATOM   1964  CG  TYR A 122     -17.946  -2.359   9.414  1.00 62.06           C  
ATOM   1965  CD1 TYR A 122     -17.111  -1.603   8.572  1.00 62.06           C  
ATOM   1966  HD1 TYR A 122     -17.134  -1.788   7.508  1.00 62.06           H  
ATOM   1967  CD2 TYR A 122     -17.890  -2.163  10.805  1.00 62.06           C  
ATOM   1968  HD2 TYR A 122     -18.541  -2.731  11.452  1.00 62.06           H  
ATOM   1969  CE1 TYR A 122     -16.246  -0.629   9.104  1.00 62.06           C  
ATOM   1970  HE1 TYR A 122     -15.619  -0.048   8.444  1.00 62.06           H  
ATOM   1971  CE2 TYR A 122     -17.007  -1.214  11.351  1.00 62.06           C  
ATOM   1972  HE2 TYR A 122     -16.988  -1.036  12.416  1.00 62.06           H  
ATOM   1973  OH  TYR A 122     -15.325   0.468  11.027  1.00 62.06           O  
ATOM   1974  HH  TYR A 122     -15.016   1.066  10.343  1.00 62.06           H  
ATOM   1975  CZ  TYR A 122     -16.188  -0.443  10.502  1.00 62.06           C  
ATOM   1976  N   GLU A 123     -22.256  -3.421   7.141  1.00 74.64           N  
ATOM   1977  H   GLU A 123     -22.679  -2.723   7.736  1.00 74.64           H  
ATOM   1978  CA  GLU A 123     -23.122  -4.249   6.282  1.00 74.64           C  
ATOM   1979  HA  GLU A 123     -22.496  -4.845   5.618  1.00 74.64           H  
ATOM   1980  C   GLU A 123     -23.999  -3.432   5.322  1.00 74.64           C  
ATOM   1981  CB  GLU A 123     -23.927  -5.256   7.127  1.00 74.64           C  
ATOM   1982  HB2 GLU A 123     -24.542  -5.864   6.464  1.00 74.64           H  
ATOM   1983  HB3 GLU A 123     -24.579  -4.720   7.816  1.00 74.64           H  
ATOM   1984  O   GLU A 123     -24.912  -3.980   4.716  1.00 74.64           O  
ATOM   1985  CG  GLU A 123     -23.002  -6.196   7.916  1.00 74.64           C  
ATOM   1986  HG2 GLU A 123     -22.248  -6.597   7.239  1.00 74.64           H  
ATOM   1987  HG3 GLU A 123     -22.485  -5.634   8.694  1.00 74.64           H  
ATOM   1988  CD  GLU A 123     -23.758  -7.362   8.556  1.00 74.64           C  
ATOM   1989  OE1 GLU A 123     -23.796  -8.454   7.951  1.00 74.64           O  
ATOM   1990  OE2 GLU A 123     -24.240  -7.247   9.704  1.00 74.64           O  
ATOM   1991  N   THR A 124     -23.712  -2.139   5.141  1.00 84.66           N  
ATOM   1992  H   THR A 124     -22.900  -1.758   5.606  1.00 84.66           H  
ATOM   1993  CA  THR A 124     -24.457  -1.251   4.230  1.00 84.66           C  
ATOM   1994  HA  THR A 124     -25.222  -1.834   3.716  1.00 84.66           H  
ATOM   1995  C   THR A 124     -23.565  -0.654   3.140  1.00 84.66           C  
ATOM   1996  CB  THR A 124     -25.201  -0.135   4.983  1.00 84.66           C  
ATOM   1997  HB  THR A 124     -25.786   0.435   4.261  1.00 84.66           H  
ATOM   1998  O   THR A 124     -22.331  -0.665   3.231  1.00 84.66           O  
ATOM   1999  CG2 THR A 124     -26.153  -0.662   6.056  1.00 84.66           C  
ATOM   2000 HG21 THR A 124     -26.859  -1.359   5.605  1.00 84.66           H  
ATOM   2001 HG22 THR A 124     -25.604  -1.173   6.846  1.00 84.66           H  
ATOM   2002 HG23 THR A 124     -26.710   0.170   6.486  1.00 84.66           H  
ATOM   2003  OG1 THR A 124     -24.296   0.742   5.613  1.00 84.66           O  
ATOM   2004  HG1 THR A 124     -23.951   0.299   6.391  1.00 84.66           H  
ATOM   2005  N   GLY A 125     -24.193  -0.146   2.081  1.00 86.62           N  
ATOM   2006  H   GLY A 125     -25.183  -0.328   2.000  1.00 86.62           H  
ATOM   2007  CA  GLY A 125     -23.553   0.551   0.974  1.00 86.62           C  
ATOM   2008  HA2 GLY A 125     -23.125   1.484   1.341  1.00 86.62           H  
ATOM   2009  HA3 GLY A 125     -24.297   0.788   0.213  1.00 86.62           H  
ATOM   2010  C   GLY A 125     -22.463  -0.294   0.329  1.00 86.62           C  
ATOM   2011  O   GLY A 125     -22.645  -1.468   0.018  1.00 86.62           O  
ATOM   2012  N   ILE A 126     -21.283   0.284   0.147  1.00 89.18           N  
ATOM   2013  H   ILE A 126     -21.164   1.250   0.418  1.00 89.18           H  
ATOM   2014  CA  ILE A 126     -20.176  -0.428  -0.493  1.00 89.18           C  
ATOM   2015  HA  ILE A 126     -20.578  -0.892  -1.394  1.00 89.18           H  
ATOM   2016  C   ILE A 126     -19.592  -1.566   0.359  1.00 89.18           C  
ATOM   2017  CB  ILE A 126     -19.122   0.592  -0.928  1.00 89.18           C  
ATOM   2018  HB  ILE A 126     -19.653   1.420  -1.397  1.00 89.18           H  
ATOM   2019  O   ILE A 126     -19.014  -2.506  -0.184  1.00 89.18           O  
ATOM   2020  CG1 ILE A 126     -18.218  -0.042  -1.999  1.00 89.18           C  
ATOM   2021 HG12 ILE A 126     -17.490  -0.709  -1.538  1.00 89.18           H  
ATOM   2022 HG13 ILE A 126     -18.819  -0.618  -2.703  1.00 89.18           H  
ATOM   2023  CG2 ILE A 126     -18.338   1.156   0.272  1.00 89.18           C  
ATOM   2024 HG21 ILE A 126     -17.706   1.981  -0.057  1.00 89.18           H  
ATOM   2025 HG22 ILE A 126     -17.711   0.379   0.710  1.00 89.18           H  
ATOM   2026 HG23 ILE A 126     -19.021   1.538   1.031  1.00 89.18           H  
ATOM   2027  CD1 ILE A 126     -17.494   1.037  -2.789  1.00 89.18           C  
ATOM   2028 HD11 ILE A 126     -16.875   0.574  -3.557  1.00 89.18           H  
ATOM   2029 HD12 ILE A 126     -18.213   1.698  -3.272  1.00 89.18           H  
ATOM   2030 HD13 ILE A 126     -16.877   1.611  -2.097  1.00 89.18           H  
ATOM   2031  N   ILE A 127     -19.777  -1.528   1.683  1.00 87.50           N  
ATOM   2032  H   ILE A 127     -20.353  -0.798   2.077  1.00 87.50           H  
ATOM   2033  CA  ILE A 127     -19.263  -2.573   2.581  1.00 87.50           C  
ATOM   2034  HA  ILE A 127     -18.252  -2.805   2.246  1.00 87.50           H  
ATOM   2035  C   ILE A 127     -20.093  -3.863   2.449  1.00 87.50           C  
ATOM   2036  CB  ILE A 127     -19.139  -2.070   4.036  1.00 87.50           C  
ATOM   2037  HB  ILE A 127     -20.131  -2.001   4.483  1.00 87.50           H  
ATOM   2038  O   ILE A 127     -19.573  -4.972   2.564  1.00 87.50           O  
ATOM   2039  CG1 ILE A 127     -18.475  -0.670   4.065  1.00 87.50           C  
ATOM   2040 HG12 ILE A 127     -19.168   0.048   3.626  1.00 87.50           H  
ATOM   2041 HG13 ILE A 127     -17.574  -0.685   3.451  1.00 87.50           H  
ATOM   2042  CG2 ILE A 127     -18.301  -3.088   4.826  1.00 87.50           C  
ATOM   2043 HG21 ILE A 127     -17.290  -3.135   4.423  1.00 87.50           H  
ATOM   2044 HG22 ILE A 127     -18.255  -2.810   5.879  1.00 87.50           H  
ATOM   2045 HG23 ILE A 127     -18.745  -4.082   4.772  1.00 87.50           H  
ATOM   2046  CD1 ILE A 127     -18.098  -0.123   5.442  1.00 87.50           C  
ATOM   2047 HD11 ILE A 127     -18.904  -0.295   6.155  1.00 87.50           H  
ATOM   2048 HD12 ILE A 127     -17.172  -0.593   5.773  1.00 87.50           H  
ATOM   2049 HD13 ILE A 127     -17.921   0.950   5.365  1.00 87.50           H  
ATOM   2050  N   ARG A 128     -21.370  -3.724   2.074  1.00 90.18           N  
ATOM   2051  H   ARG A 128     -21.735  -2.784   2.013  1.00 90.18           H  
ATOM   2052  CA  ARG A 128     -22.240  -4.828   1.644  1.00 90.18           C  
ATOM   2053  HA  ARG A 128     -22.301  -5.576   2.434  1.00 90.18           H  
ATOM   2054  C   ARG A 128     -21.720  -5.526   0.381  1.00 90.18           C  
ATOM   2055  CB  ARG A 128     -23.624  -4.224   1.399  1.00 90.18           C  
ATOM   2056  HB2 ARG A 128     -23.922  -3.647   2.275  1.00 90.18           H  
ATOM   2057  HB3 ARG A 128     -23.543  -3.546   0.550  1.00 90.18           H  
ATOM   2058  O   ARG A 128     -21.873  -6.737   0.251  1.00 90.18           O  
ATOM   2059  CG  ARG A 128     -24.737  -5.208   1.055  1.00 90.18           C  
ATOM   2060  HG2 ARG A 128     -24.462  -5.789   0.175  1.00 90.18           H  
ATOM   2061  HG3 ARG A 128     -24.911  -5.876   1.898  1.00 90.18           H  
ATOM   2062  CD  ARG A 128     -25.987  -4.374   0.726  1.00 90.18           C  
ATOM   2063  HD2 ARG A 128     -25.689  -3.505   0.140  1.00 90.18           H  
ATOM   2064  HD3 ARG A 128     -26.666  -4.927   0.077  1.00 90.18           H  
ATOM   2065  NE  ARG A 128     -26.701  -3.888   1.916  1.00 90.18           N  
ATOM   2066  HE  ARG A 128     -26.718  -2.886   2.043  1.00 90.18           H  
ATOM   2067  NH1 ARG A 128     -27.416  -5.853   2.787  1.00 90.18           N  
ATOM   2068 HH11 ARG A 128     -27.629  -6.440   3.580  1.00 90.18           H  
ATOM   2069 HH12 ARG A 128     -27.238  -6.284   1.891  1.00 90.18           H  
ATOM   2070  NH2 ARG A 128     -27.786  -3.966   3.908  1.00 90.18           N  
ATOM   2071 HH21 ARG A 128     -27.863  -2.960   3.863  1.00 90.18           H  
ATOM   2072 HH22 ARG A 128     -28.193  -4.485   4.673  1.00 90.18           H  
ATOM   2073  CZ  ARG A 128     -27.282  -4.571   2.878  1.00 90.18           C  
ATOM   2074  N   ILE A 129     -21.097  -4.776  -0.537  1.00 92.53           N  
ATOM   2075  H   ILE A 129     -21.006  -3.787  -0.350  1.00 92.53           H  
ATOM   2076  CA  ILE A 129     -20.485  -5.329  -1.757  1.00 92.53           C  
ATOM   2077  HA  ILE A 129     -21.186  -6.030  -2.209  1.00 92.53           H  
ATOM   2078  C   ILE A 129     -19.224  -6.119  -1.414  1.00 92.53           C  
ATOM   2079  CB  ILE A 129     -20.161  -4.225  -2.791  1.00 92.53           C  
ATOM   2080  HB  ILE A 129     -19.411  -3.555  -2.370  1.00 92.53           H  
ATOM   2081  O   ILE A 129     -19.040  -7.222  -1.922  1.00 92.53           O  
ATOM   2082  CG1 ILE A 129     -21.385  -3.364  -3.144  1.00 92.53           C  
ATOM   2083 HG12 ILE A 129     -21.638  -2.767  -2.268  1.00 92.53           H  
ATOM   2084 HG13 ILE A 129     -21.114  -2.674  -3.943  1.00 92.53           H  
ATOM   2085  CG2 ILE A 129     -19.536  -4.813  -4.068  1.00 92.53           C  
ATOM   2086 HG21 ILE A 129     -19.413  -4.033  -4.819  1.00 92.53           H  
ATOM   2087 HG22 ILE A 129     -20.168  -5.601  -4.478  1.00 92.53           H  
ATOM   2088 HG23 ILE A 129     -18.551  -5.224  -3.847  1.00 92.53           H  
ATOM   2089  CD1 ILE A 129     -22.630  -4.147  -3.569  1.00 92.53           C  
ATOM   2090 HD11 ILE A 129     -23.118  -4.569  -2.691  1.00 92.53           H  
ATOM   2091 HD12 ILE A 129     -23.322  -3.466  -4.065  1.00 92.53           H  
ATOM   2092 HD13 ILE A 129     -22.366  -4.955  -4.251  1.00 92.53           H  
ATOM   2093  N   CYS A 130     -18.364  -5.568  -0.556  1.00 92.91           N  
ATOM   2094  H   CYS A 130     -18.586  -4.662  -0.169  1.00 92.91           H  
ATOM   2095  CA  CYS A 130     -17.197  -6.260  -0.014  1.00 92.91           C  
ATOM   2096  HA  CYS A 130     -17.467  -7.304   0.144  1.00 92.91           H  
ATOM   2097  C   CYS A 130     -16.780  -5.663   1.332  1.00 92.91           C  
ATOM   2098  CB  CYS A 130     -16.031  -6.208  -1.012  1.00 92.91           C  
ATOM   2099  HB2 CYS A 130     -15.177  -6.759  -0.618  1.00 92.91           H  
ATOM   2100  HB3 CYS A 130     -16.334  -6.689  -1.942  1.00 92.91           H  
ATOM   2101  O   CYS A 130     -16.800  -4.451   1.517  1.00 92.91           O  
ATOM   2102  SG  CYS A 130     -15.541  -4.500  -1.351  1.00 92.91           S  
ATOM   2103  HG  CYS A 130     -16.720  -3.945  -1.053  1.00 92.91           H  
ATOM   2104  N   ARG A 131     -16.317  -6.508   2.254  1.00 92.46           N  
ATOM   2105  H   ARG A 131     -16.316  -7.488   2.011  1.00 92.46           H  
ATOM   2106  CA  ARG A 131     -15.920  -6.122   3.616  1.00 92.46           C  
ATOM   2107  HA  ARG A 131     -16.737  -5.549   4.054  1.00 92.46           H  
ATOM   2108  C   ARG A 131     -14.692  -5.202   3.655  1.00 92.46           C  
ATOM   2109  CB  ARG A 131     -15.721  -7.408   4.440  1.00 92.46           C  
ATOM   2110  HB2 ARG A 131     -16.647  -7.983   4.409  1.00 92.46           H  
ATOM   2111  HB3 ARG A 131     -14.927  -8.009   3.997  1.00 92.46           H  
ATOM   2112  O   ARG A 131     -14.535  -4.436   4.600  1.00 92.46           O  
ATOM   2113  CG  ARG A 131     -15.378  -7.112   5.908  1.00 92.46           C  
ATOM   2114  HG2 ARG A 131     -14.368  -6.707   5.961  1.00 92.46           H  
ATOM   2115  HG3 ARG A 131     -16.071  -6.360   6.286  1.00 92.46           H  
ATOM   2116  CD  ARG A 131     -15.460  -8.333   6.832  1.00 92.46           C  
ATOM   2117  HD2 ARG A 131     -15.270  -7.988   7.848  1.00 92.46           H  
ATOM   2118  HD3 ARG A 131     -16.475  -8.728   6.817  1.00 92.46           H  
ATOM   2119  NE  ARG A 131     -14.464  -9.375   6.511  1.00 92.46           N  
ATOM   2120  HE  ARG A 131     -13.526  -9.220   6.851  1.00 92.46           H  
ATOM   2121  NH1 ARG A 131     -15.890 -10.933   5.584  1.00 92.46           N  
ATOM   2122 HH11 ARG A 131     -16.078 -11.855   5.216  1.00 92.46           H  
ATOM   2123 HH12 ARG A 131     -16.675 -10.310   5.707  1.00 92.46           H  
ATOM   2124  NH2 ARG A 131     -13.708 -11.372   5.764  1.00 92.46           N  
ATOM   2125 HH21 ARG A 131     -12.819 -11.148   6.188  1.00 92.46           H  
ATOM   2126 HH22 ARG A 131     -13.835 -12.220   5.230  1.00 92.46           H  
ATOM   2127  CZ  ARG A 131     -14.697 -10.548   5.953  1.00 92.46           C  
ATOM   2128  N   HIS A 132     -13.835  -5.265   2.633  1.00 93.06           N  
ATOM   2129  H   HIS A 132     -14.085  -5.865   1.860  1.00 93.06           H  
ATOM   2130  CA  HIS A 132     -12.597  -4.478   2.529  1.00 93.06           C  
ATOM   2131  HA  HIS A 132     -12.548  -3.764   3.352  1.00 93.06           H  
ATOM   2132  C   HIS A 132     -12.553  -3.661   1.234  1.00 93.06           C  
ATOM   2133  CB  HIS A 132     -11.381  -5.395   2.674  1.00 93.06           C  
ATOM   2134  HB2 HIS A 132     -10.478  -4.828   2.451  1.00 93.06           H  
ATOM   2135  HB3 HIS A 132     -11.449  -6.223   1.968  1.00 93.06           H  
ATOM   2136  O   HIS A 132     -11.694  -3.899   0.380  1.00 93.06           O  
ATOM   2137  CG  HIS A 132     -11.238  -5.926   4.068  1.00 93.06           C  
ATOM   2138  CD2 HIS A 132     -11.751  -7.098   4.533  1.00 93.06           C  
ATOM   2139  HD2 HIS A 132     -12.339  -7.809   3.972  1.00 93.06           H  
ATOM   2140  ND1 HIS A 132     -10.575  -5.267   5.101  1.00 93.06           N  
ATOM   2141  CE1 HIS A 132     -10.696  -6.062   6.171  1.00 93.06           C  
ATOM   2142  HE1 HIS A 132     -10.294  -5.848   7.150  1.00 93.06           H  
ATOM   2143  NE2 HIS A 132     -11.384  -7.166   5.855  1.00 93.06           N  
ATOM   2144  HE2 HIS A 132     -11.594  -7.900   6.516  1.00 93.06           H  
ATOM   2145  N   PRO A 133     -13.454  -2.680   1.065  1.00 93.71           N  
ATOM   2146  CA  PRO A 133     -13.568  -1.948  -0.190  1.00 93.71           C  
ATOM   2147  HA  PRO A 133     -13.704  -2.651  -1.013  1.00 93.71           H  
ATOM   2148  C   PRO A 133     -12.305  -1.148  -0.506  1.00 93.71           C  
ATOM   2149  CB  PRO A 133     -14.829  -1.093  -0.041  1.00 93.71           C  
ATOM   2150  HB2 PRO A 133     -14.777  -0.161  -0.604  1.00 93.71           H  
ATOM   2151  HB3 PRO A 133     -15.698  -1.673  -0.352  1.00 93.71           H  
ATOM   2152  O   PRO A 133     -11.903  -1.096  -1.659  1.00 93.71           O  
ATOM   2153  CG  PRO A 133     -14.903  -0.855   1.462  1.00 93.71           C  
ATOM   2154  HG2 PRO A 133     -14.215  -0.049   1.719  1.00 93.71           H  
ATOM   2155  HG3 PRO A 133     -15.917  -0.634   1.795  1.00 93.71           H  
ATOM   2156  CD  PRO A 133     -14.386  -2.158   2.055  1.00 93.71           C  
ATOM   2157  HD2 PRO A 133     -13.896  -1.967   3.010  1.00 93.71           H  
ATOM   2158  HD3 PRO A 133     -15.218  -2.848   2.195  1.00 93.71           H  
ATOM   2159  N   GLN A 134     -11.587  -0.638   0.498  1.00 93.23           N  
ATOM   2160  H   GLN A 134     -11.946  -0.717   1.439  1.00 93.23           H  
ATOM   2161  CA  GLN A 134     -10.342   0.103   0.268  1.00 93.23           C  
ATOM   2162  HA  GLN A 134     -10.554   0.929  -0.411  1.00 93.23           H  
ATOM   2163  C   GLN A 134      -9.255  -0.753  -0.398  1.00 93.23           C  
ATOM   2164  CB  GLN A 134      -9.818   0.679   1.588  1.00 93.23           C  
ATOM   2165  HB2 GLN A 134      -9.586  -0.133   2.277  1.00 93.23           H  
ATOM   2166  HB3 GLN A 134      -8.902   1.234   1.385  1.00 93.23           H  
ATOM   2167  O   GLN A 134      -8.542  -0.255  -1.264  1.00 93.23           O  
ATOM   2168  CG  GLN A 134     -10.832   1.626   2.239  1.00 93.23           C  
ATOM   2169  HG2 GLN A 134     -11.719   1.068   2.539  1.00 93.23           H  
ATOM   2170  HG3 GLN A 134     -11.130   2.385   1.515  1.00 93.23           H  
ATOM   2171  CD  GLN A 134     -10.258   2.293   3.478  1.00 93.23           C  
ATOM   2172  NE2 GLN A 134     -10.064   3.593   3.451  1.00 93.23           N  
ATOM   2173 HE21 GLN A 134     -10.262   4.112   2.608  1.00 93.23           H  
ATOM   2174 HE22 GLN A 134      -9.600   4.000   4.250  1.00 93.23           H  
ATOM   2175  OE1 GLN A 134      -9.993   1.659   4.487  1.00 93.23           O  
ATOM   2176  N   MET A 135      -9.159  -2.044  -0.051  1.00 95.89           N  
ATOM   2177  H   MET A 135      -9.838  -2.426   0.592  1.00 95.89           H  
ATOM   2178  CA  MET A 135      -8.246  -2.972  -0.729  1.00 95.89           C  
ATOM   2179  HA  MET A 135      -7.244  -2.543  -0.724  1.00 95.89           H  
ATOM   2180  C   MET A 135      -8.638  -3.131  -2.199  1.00 95.89           C  
ATOM   2181  CB  MET A 135      -8.199  -4.315   0.022  1.00 95.89           C  
ATOM   2182  HB2 MET A 135      -7.756  -4.136   1.001  1.00 95.89           H  
ATOM   2183  HB3 MET A 135      -9.211  -4.691   0.177  1.00 95.89           H  
ATOM   2184  O   MET A 135      -7.784  -3.002  -3.070  1.00 95.89           O  
ATOM   2185  CG  MET A 135      -7.366  -5.398  -0.687  1.00 95.89           C  
ATOM   2186  HG2 MET A 135      -7.050  -6.133   0.053  1.00 95.89           H  
ATOM   2187  HG3 MET A 135      -6.464  -4.940  -1.093  1.00 95.89           H  
ATOM   2188  SD  MET A 135      -8.180  -6.293  -2.043  1.00 95.89           S  
ATOM   2189  CE  MET A 135      -9.422  -7.262  -1.152  1.00 95.89           C  
ATOM   2190  HE1 MET A 135     -10.007  -7.838  -1.870  1.00 95.89           H  
ATOM   2191  HE2 MET A 135     -10.093  -6.603  -0.601  1.00 95.89           H  
ATOM   2192  HE3 MET A 135      -8.925  -7.948  -0.466  1.00 95.89           H  
ATOM   2193  N   VAL A 136      -9.929  -3.328  -2.479  1.00 96.95           N  
ATOM   2194  H   VAL A 136     -10.583  -3.391  -1.712  1.00 96.95           H  
ATOM   2195  CA  VAL A 136     -10.444  -3.465  -3.850  1.00 96.95           C  
ATOM   2196  HA  VAL A 136      -9.924  -4.288  -4.340  1.00 96.95           H  
ATOM   2197  C   VAL A 136     -10.164  -2.203  -4.664  1.00 96.95           C  
ATOM   2198  CB  VAL A 136     -11.950  -3.782  -3.828  1.00 96.95           C  
ATOM   2199  HB  VAL A 136     -12.477  -2.998  -3.284  1.00 96.95           H  
ATOM   2200  O   VAL A 136      -9.655  -2.289  -5.779  1.00 96.95           O  
ATOM   2201  CG1 VAL A 136     -12.543  -3.862  -5.238  1.00 96.95           C  
ATOM   2202 HG11 VAL A 136     -13.600  -4.123  -5.178  1.00 96.95           H  
ATOM   2203 HG12 VAL A 136     -12.477  -2.892  -5.731  1.00 96.95           H  
ATOM   2204 HG13 VAL A 136     -12.014  -4.608  -5.831  1.00 96.95           H  
ATOM   2205  CG2 VAL A 136     -12.206  -5.113  -3.109  1.00 96.95           C  
ATOM   2206 HG21 VAL A 136     -11.716  -5.928  -3.641  1.00 96.95           H  
ATOM   2207 HG22 VAL A 136     -13.278  -5.305  -3.059  1.00 96.95           H  
ATOM   2208 HG23 VAL A 136     -11.832  -5.079  -2.086  1.00 96.95           H  
ATOM   2209  N   GLY A 137     -10.427  -1.029  -4.087  1.00 96.49           N  
ATOM   2210  H   GLY A 137     -10.847  -1.035  -3.168  1.00 96.49           H  
ATOM   2211  CA  GLY A 137     -10.122   0.256  -4.705  1.00 96.49           C  
ATOM   2212  HA2 GLY A 137     -10.404   1.057  -4.021  1.00 96.49           H  
ATOM   2213  HA3 GLY A 137     -10.692   0.358  -5.629  1.00 96.49           H  
ATOM   2214  C   GLY A 137      -8.638   0.387  -5.028  1.00 96.49           C  
ATOM   2215  O   GLY A 137      -8.289   0.672  -6.170  1.00 96.49           O  
ATOM   2216  N   GLN A 138      -7.755   0.081  -4.076  1.00 97.09           N  
ATOM   2217  H   GLN A 138      -8.080  -0.158  -3.150  1.00 97.09           H  
ATOM   2218  CA  GLN A 138      -6.316   0.124  -4.324  1.00 97.09           C  
ATOM   2219  HA  GLN A 138      -6.069   1.135  -4.648  1.00 97.09           H  
ATOM   2220  C   GLN A 138      -5.882  -0.838  -5.436  1.00 97.09           C  
ATOM   2221  CB  GLN A 138      -5.543  -0.181  -3.036  1.00 97.09           C  
ATOM   2222  HB2 GLN A 138      -5.896   0.461  -2.229  1.00 97.09           H  
ATOM   2223  HB3 GLN A 138      -5.698  -1.220  -2.745  1.00 97.09           H  
ATOM   2224  O   GLN A 138      -5.084  -0.457  -6.289  1.00 97.09           O  
ATOM   2225  CG  GLN A 138      -4.043   0.060  -3.270  1.00 97.09           C  
ATOM   2226  HG2 GLN A 138      -3.684  -0.541  -4.105  1.00 97.09           H  
ATOM   2227  HG3 GLN A 138      -3.468  -0.282  -2.409  1.00 97.09           H  
ATOM   2228  CD  GLN A 138      -3.714   1.528  -3.511  1.00 97.09           C  
ATOM   2229  NE2 GLN A 138      -2.857   1.821  -4.459  1.00 97.09           N  
ATOM   2230 HE21 GLN A 138      -2.494   1.094  -5.060  1.00 97.09           H  
ATOM   2231 HE22 GLN A 138      -2.714   2.803  -4.643  1.00 97.09           H  
ATOM   2232  OE1 GLN A 138      -4.229   2.433  -2.879  1.00 97.09           O  
ATOM   2233  N   VAL A 139      -6.404  -2.067  -5.456  1.00 98.15           N  
ATOM   2234  H   VAL A 139      -7.038  -2.333  -4.716  1.00 98.15           H  
ATOM   2235  CA  VAL A 139      -6.086  -3.051  -6.501  1.00 98.15           C  
ATOM   2236  HA  VAL A 139      -5.006  -3.195  -6.531  1.00 98.15           H  
ATOM   2237  C   VAL A 139      -6.497  -2.525  -7.878  1.00 98.15           C  
ATOM   2238  CB  VAL A 139      -6.742  -4.411  -6.189  1.00 98.15           C  
ATOM   2239  HB  VAL A 139      -7.796  -4.258  -5.958  1.00 98.15           H  
ATOM   2240  O   VAL A 139      -5.681  -2.542  -8.799  1.00 98.15           O  
ATOM   2241  CG1 VAL A 139      -6.642  -5.394  -7.363  1.00 98.15           C  
ATOM   2242 HG11 VAL A 139      -7.018  -6.371  -7.060  1.00 98.15           H  
ATOM   2243 HG12 VAL A 139      -7.250  -5.047  -8.198  1.00 98.15           H  
ATOM   2244 HG13 VAL A 139      -5.605  -5.492  -7.685  1.00 98.15           H  
ATOM   2245  CG2 VAL A 139      -6.067  -5.082  -4.986  1.00 98.15           C  
ATOM   2246 HG21 VAL A 139      -6.647  -5.953  -4.682  1.00 98.15           H  
ATOM   2247 HG22 VAL A 139      -6.003  -4.397  -4.141  1.00 98.15           H  
ATOM   2248 HG23 VAL A 139      -5.061  -5.406  -5.253  1.00 98.15           H  
ATOM   2249  N   ILE A 140      -7.715  -1.990  -8.015  1.00 98.26           N  
ATOM   2250  H   ILE A 140      -8.329  -1.986  -7.213  1.00 98.26           H  
ATOM   2251  CA  ILE A 140      -8.193  -1.394  -9.273  1.00 98.26           C  
ATOM   2252  HA  ILE A 140      -8.123  -2.142 -10.062  1.00 98.26           H  
ATOM   2253  C   ILE A 140      -7.297  -0.217  -9.687  1.00 98.26           C  
ATOM   2254  CB  ILE A 140      -9.674  -0.961  -9.143  1.00 98.26           C  
ATOM   2255  HB  ILE A 140      -9.766  -0.295  -8.285  1.00 98.26           H  
ATOM   2256  O   ILE A 140      -6.896  -0.129 -10.849  1.00 98.26           O  
ATOM   2257  CG1 ILE A 140     -10.600  -2.181  -8.932  1.00 98.26           C  
ATOM   2258 HG12 ILE A 140     -10.183  -2.841  -8.171  1.00 98.26           H  
ATOM   2259 HG13 ILE A 140     -10.660  -2.757  -9.855  1.00 98.26           H  
ATOM   2260  CG2 ILE A 140     -10.133  -0.203 -10.402  1.00 98.26           C  
ATOM   2261 HG21 ILE A 140     -11.162   0.140 -10.294  1.00 98.26           H  
ATOM   2262 HG22 ILE A 140      -9.518   0.682 -10.567  1.00 98.26           H  
ATOM   2263 HG23 ILE A 140     -10.058  -0.850 -11.276  1.00 98.26           H  
ATOM   2264  CD1 ILE A 140     -12.020  -1.802  -8.486  1.00 98.26           C  
ATOM   2265 HD11 ILE A 140     -12.578  -2.709  -8.256  1.00 98.26           H  
ATOM   2266 HD12 ILE A 140     -12.546  -1.268  -9.277  1.00 98.26           H  
ATOM   2267 HD13 ILE A 140     -11.975  -1.178  -7.592  1.00 98.26           H  
ATOM   2268  N   TRP A 141      -6.946   0.662  -8.743  1.00 97.68           N  
ATOM   2269  H   TRP A 141      -7.303   0.531  -7.808  1.00 97.68           H  
ATOM   2270  CA  TRP A 141      -6.084   1.819  -8.997  1.00 97.68           C  
ATOM   2271  HA  TRP A 141      -6.539   2.429  -9.777  1.00 97.68           H  
ATOM   2272  C   TRP A 141      -4.695   1.395  -9.491  1.00 97.68           C  
ATOM   2273  CB  TRP A 141      -5.984   2.666  -7.723  1.00 97.68           C  
ATOM   2274  HB2 TRP A 141      -6.989   2.881  -7.357  1.00 97.68           H  
ATOM   2275  HB3 TRP A 141      -5.473   2.098  -6.946  1.00 97.68           H  
ATOM   2276  O   TRP A 141      -4.209   1.920 -10.496  1.00 97.68           O  
ATOM   2277  CG  TRP A 141      -5.271   3.966  -7.905  1.00 97.68           C  
ATOM   2278  CD1 TRP A 141      -5.860   5.152  -8.177  1.00 97.68           C  
ATOM   2279  HD1 TRP A 141      -6.926   5.300  -8.273  1.00 97.68           H  
ATOM   2280  CD2 TRP A 141      -3.835   4.232  -7.850  1.00 97.68           C  
ATOM   2281  CE2 TRP A 141      -3.625   5.615  -8.127  1.00 97.68           C  
ATOM   2282  CE3 TRP A 141      -2.689   3.443  -7.607  1.00 97.68           C  
ATOM   2283  HE3 TRP A 141      -2.811   2.393  -7.384  1.00 97.68           H  
ATOM   2284  NE1 TRP A 141      -4.892   6.130  -8.297  1.00 97.68           N  
ATOM   2285  HE1 TRP A 141      -5.089   7.094  -8.526  1.00 97.68           H  
ATOM   2286  CH2 TRP A 141      -1.224   5.366  -7.962  1.00 97.68           C  
ATOM   2287  HH2 TRP A 141      -0.229   5.783  -8.018  1.00 97.68           H  
ATOM   2288  CZ2 TRP A 141      -2.344   6.182  -8.193  1.00 97.68           C  
ATOM   2289  HZ2 TRP A 141      -2.223   7.226  -8.439  1.00 97.68           H  
ATOM   2290  CZ3 TRP A 141      -1.397   4.003  -7.662  1.00 97.68           C  
ATOM   2291  HZ3 TRP A 141      -0.531   3.383  -7.487  1.00 97.68           H  
ATOM   2292  N   CYS A 142      -4.089   0.401  -8.835  1.00 98.44           N  
ATOM   2293  H   CYS A 142      -4.544   0.033  -8.012  1.00 98.44           H  
ATOM   2294  CA  CYS A 142      -2.798  -0.174  -9.206  1.00 98.44           C  
ATOM   2295  HA  CYS A 142      -2.046   0.615  -9.244  1.00 98.44           H  
ATOM   2296  C   CYS A 142      -2.831  -0.817 -10.597  1.00 98.44           C  
ATOM   2297  CB  CYS A 142      -2.395  -1.201  -8.139  1.00 98.44           C  
ATOM   2298  HB2 CYS A 142      -1.639  -1.873  -8.545  1.00 98.44           H  
ATOM   2299  HB3 CYS A 142      -3.261  -1.795  -7.846  1.00 98.44           H  
ATOM   2300  O   CYS A 142      -1.913  -0.592 -11.386  1.00 98.44           O  
ATOM   2301  SG  CYS A 142      -1.706  -0.355  -6.690  1.00 98.44           S  
ATOM   2302  HG  CYS A 142      -0.635   0.138  -7.318  1.00 98.44           H  
ATOM   2303  N   ILE A 143      -3.886  -1.569 -10.931  1.00 98.50           N  
ATOM   2304  H   ILE A 143      -4.598  -1.735 -10.234  1.00 98.50           H  
ATOM   2305  CA  ILE A 143      -4.063  -2.158 -12.268  1.00 98.50           C  
ATOM   2306  HA  ILE A 143      -3.180  -2.750 -12.510  1.00 98.50           H  
ATOM   2307  C   ILE A 143      -4.159  -1.054 -13.327  1.00 98.50           C  
ATOM   2308  CB  ILE A 143      -5.293  -3.099 -12.290  1.00 98.50           C  
ATOM   2309  HB  ILE A 143      -6.138  -2.575 -11.845  1.00 98.50           H  
ATOM   2310  O   ILE A 143      -3.446  -1.109 -14.328  1.00 98.50           O  
ATOM   2311  CG1 ILE A 143      -4.997  -4.370 -11.459  1.00 98.50           C  
ATOM   2312 HG12 ILE A 143      -4.272  -4.988 -11.987  1.00 98.50           H  
ATOM   2313 HG13 ILE A 143      -4.550  -4.091 -10.505  1.00 98.50           H  
ATOM   2314  CG2 ILE A 143      -5.678  -3.496 -13.730  1.00 98.50           C  
ATOM   2315 HG21 ILE A 143      -4.835  -3.979 -14.225  1.00 98.50           H  
ATOM   2316 HG22 ILE A 143      -6.527  -4.179 -13.726  1.00 98.50           H  
ATOM   2317 HG23 ILE A 143      -5.978  -2.621 -14.307  1.00 98.50           H  
ATOM   2318  CD1 ILE A 143      -6.243  -5.212 -11.153  1.00 98.50           C  
ATOM   2319 HD11 ILE A 143      -5.971  -6.016 -10.469  1.00 98.50           H  
ATOM   2320 HD12 ILE A 143      -6.644  -5.657 -12.063  1.00 98.50           H  
ATOM   2321 HD13 ILE A 143      -7.004  -4.590 -10.683  1.00 98.50           H  
ATOM   2322  N   ALA A 144      -4.979  -0.026 -13.093  1.00 98.35           N  
ATOM   2323  H   ALA A 144      -5.532  -0.033 -12.247  1.00 98.35           H  
ATOM   2324  CA  ALA A 144      -5.171   1.075 -14.035  1.00 98.35           C  
ATOM   2325  HA  ALA A 144      -5.508   0.661 -14.986  1.00 98.35           H  
ATOM   2326  C   ALA A 144      -3.870   1.853 -14.303  1.00 98.35           C  
ATOM   2327  CB  ALA A 144      -6.272   1.990 -13.487  1.00 98.35           C  
ATOM   2328  HB1 ALA A 144      -5.943   2.472 -12.566  1.00 98.35           H  
ATOM   2329  HB2 ALA A 144      -6.518   2.757 -14.221  1.00 98.35           H  
ATOM   2330  HB3 ALA A 144      -7.163   1.401 -13.272  1.00 98.35           H  
ATOM   2331  O   ALA A 144      -3.519   2.096 -15.458  1.00 98.35           O  
ATOM   2332  N   HIS A 145      -3.125   2.209 -13.252  1.00 97.71           N  
ATOM   2333  H   HIS A 145      -3.457   1.986 -12.325  1.00 97.71           H  
ATOM   2334  CA  HIS A 145      -1.887   2.984 -13.385  1.00 97.71           C  
ATOM   2335  HA  HIS A 145      -2.056   3.790 -14.099  1.00 97.71           H  
ATOM   2336  C   HIS A 145      -0.734   2.149 -13.942  1.00 97.71           C  
ATOM   2337  CB  HIS A 145      -1.515   3.626 -12.043  1.00 97.71           C  
ATOM   2338  HB2 HIS A 145      -1.556   2.883 -11.247  1.00 97.71           H  
ATOM   2339  HB3 HIS A 145      -0.495   4.007 -12.100  1.00 97.71           H  
ATOM   2340  O   HIS A 145       0.051   2.654 -14.741  1.00 97.71           O  
ATOM   2341  CG  HIS A 145      -2.429   4.775 -11.712  1.00 97.71           C  
ATOM   2342  CD2 HIS A 145      -2.149   6.109 -11.831  1.00 97.71           C  
ATOM   2343  HD2 HIS A 145      -1.203   6.536 -12.130  1.00 97.71           H  
ATOM   2344  ND1 HIS A 145      -3.749   4.668 -11.356  1.00 97.71           N  
ATOM   2345  HD1 HIS A 145      -4.217   3.811 -11.097  1.00 97.71           H  
ATOM   2346  CE1 HIS A 145      -4.266   5.904 -11.299  1.00 97.71           C  
ATOM   2347  HE1 HIS A 145      -5.293   6.130 -11.054  1.00 97.71           H  
ATOM   2348  NE2 HIS A 145      -3.322   6.822 -11.560  1.00 97.71           N  
ATOM   2349  N   THR A 146      -0.662   0.862 -13.591  1.00 98.46           N  
ATOM   2350  H   THR A 146      -1.322   0.502 -12.916  1.00 98.46           H  
ATOM   2351  CA  THR A 146       0.312  -0.063 -14.186  1.00 98.46           C  
ATOM   2352  HA  THR A 146       1.308   0.370 -14.099  1.00 98.46           H  
ATOM   2353  C   THR A 146       0.041  -0.232 -15.673  1.00 98.46           C  
ATOM   2354  CB  THR A 146       0.330  -1.412 -13.458  1.00 98.46           C  
ATOM   2355  HB  THR A 146      -0.649  -1.887 -13.526  1.00 98.46           H  
ATOM   2356  O   THR A 146       0.968  -0.080 -16.461  1.00 98.46           O  
ATOM   2357  CG2 THR A 146       1.392  -2.381 -13.967  1.00 98.46           C  
ATOM   2358 HG21 THR A 146       2.309  -1.849 -14.222  1.00 98.46           H  
ATOM   2359 HG22 THR A 146       1.005  -2.907 -14.839  1.00 98.46           H  
ATOM   2360 HG23 THR A 146       1.609  -3.127 -13.202  1.00 98.46           H  
ATOM   2361  OG1 THR A 146       0.620  -1.185 -12.106  1.00 98.46           O  
ATOM   2362  HG1 THR A 146      -0.217  -0.948 -11.699  1.00 98.46           H  
ATOM   2363  N   LEU A 147      -1.220  -0.432 -16.079  1.00 98.30           N  
ATOM   2364  H   LEU A 147      -1.947  -0.542 -15.387  1.00 98.30           H  
ATOM   2365  CA  LEU A 147      -1.605  -0.481 -17.492  1.00 98.30           C  
ATOM   2366  HA  LEU A 147      -1.085  -1.319 -17.956  1.00 98.30           H  
ATOM   2367  C   LEU A 147      -1.186   0.796 -18.234  1.00 98.30           C  
ATOM   2368  CB  LEU A 147      -3.124  -0.719 -17.600  1.00 98.30           C  
ATOM   2369  HB2 LEU A 147      -3.364  -1.668 -17.122  1.00 98.30           H  
ATOM   2370  HB3 LEU A 147      -3.642   0.069 -17.052  1.00 98.30           H  
ATOM   2371  O   LEU A 147      -0.638   0.704 -19.328  1.00 98.30           O  
ATOM   2372  CG  LEU A 147      -3.667  -0.735 -19.043  1.00 98.30           C  
ATOM   2373  HG  LEU A 147      -3.436   0.210 -19.536  1.00 98.30           H  
ATOM   2374  CD1 LEU A 147      -3.078  -1.881 -19.868  1.00 98.30           C  
ATOM   2375 HD11 LEU A 147      -3.533  -1.896 -20.858  1.00 98.30           H  
ATOM   2376 HD12 LEU A 147      -3.263  -2.835 -19.374  1.00 98.30           H  
ATOM   2377 HD13 LEU A 147      -2.004  -1.742 -19.993  1.00 98.30           H  
ATOM   2378  CD2 LEU A 147      -5.189  -0.884 -19.023  1.00 98.30           C  
ATOM   2379 HD21 LEU A 147      -5.632  -0.057 -18.468  1.00 98.30           H  
ATOM   2380 HD22 LEU A 147      -5.572  -0.870 -20.043  1.00 98.30           H  
ATOM   2381 HD23 LEU A 147      -5.465  -1.825 -18.548  1.00 98.30           H  
ATOM   2382  N   TRP A 148      -1.408   1.971 -17.639  1.00 98.05           N  
ATOM   2383  H   TRP A 148      -1.893   1.975 -16.752  1.00 98.05           H  
ATOM   2384  CA  TRP A 148      -1.082   3.254 -18.263  1.00 98.05           C  
ATOM   2385  HA  TRP A 148      -1.491   3.263 -19.274  1.00 98.05           H  
ATOM   2386  C   TRP A 148       0.421   3.529 -18.394  1.00 98.05           C  
ATOM   2387  CB  TRP A 148      -1.737   4.380 -17.462  1.00 98.05           C  
ATOM   2388  HB2 TRP A 148      -1.322   4.392 -16.454  1.00 98.05           H  
ATOM   2389  HB3 TRP A 148      -2.802   4.168 -17.371  1.00 98.05           H  
ATOM   2390  O   TRP A 148       0.847   4.081 -19.407  1.00 98.05           O  
ATOM   2391  CG  TRP A 148      -1.566   5.736 -18.073  1.00 98.05           C  
ATOM   2392  CD1 TRP A 148      -0.727   6.698 -17.628  1.00 98.05           C  
ATOM   2393  HD1 TRP A 148      -0.093   6.602 -16.759  1.00 98.05           H  
ATOM   2394  CD2 TRP A 148      -2.174   6.269 -19.289  1.00 98.05           C  
ATOM   2395  CE2 TRP A 148      -1.663   7.583 -19.510  1.00 98.05           C  
ATOM   2396  CE3 TRP A 148      -3.080   5.763 -20.248  1.00 98.05           C  
ATOM   2397  HE3 TRP A 148      -3.456   4.757 -20.134  1.00 98.05           H  
ATOM   2398  NE1 TRP A 148      -0.780   7.790 -18.472  1.00 98.05           N  
ATOM   2399  HE1 TRP A 148      -0.193   8.603 -18.356  1.00 98.05           H  
ATOM   2400  CH2 TRP A 148      -2.954   7.830 -21.544  1.00 98.05           C  
ATOM   2401  HH2 TRP A 148      -3.224   8.394 -22.424  1.00 98.05           H  
ATOM   2402  CZ2 TRP A 148      -2.047   8.363 -20.612  1.00 98.05           C  
ATOM   2403  HZ2 TRP A 148      -1.616   9.343 -20.757  1.00 98.05           H  
ATOM   2404  CZ3 TRP A 148      -3.462   6.531 -21.364  1.00 98.05           C  
ATOM   2405  HZ3 TRP A 148      -4.121   6.102 -22.105  1.00 98.05           H  
ATOM   2406  N   LEU A 149       1.214   3.202 -17.368  1.00 97.78           N  
ATOM   2407  H   LEU A 149       0.790   2.782 -16.554  1.00 97.78           H  
ATOM   2408  CA  LEU A 149       2.638   3.547 -17.310  1.00 97.78           C  
ATOM   2409  HA  LEU A 149       2.826   4.425 -17.927  1.00 97.78           H  
ATOM   2410  C   LEU A 149       3.542   2.450 -17.863  1.00 97.78           C  
ATOM   2411  CB  LEU A 149       3.037   3.872 -15.863  1.00 97.78           C  
ATOM   2412  HB2 LEU A 149       4.122   3.951 -15.801  1.00 97.78           H  
ATOM   2413  HB3 LEU A 149       2.733   3.033 -15.237  1.00 97.78           H  
ATOM   2414  O   LEU A 149       4.531   2.776 -18.500  1.00 97.78           O  
ATOM   2415  CG  LEU A 149       2.422   5.169 -15.314  1.00 97.78           C  
ATOM   2416  HG  LEU A 149       1.348   5.181 -15.501  1.00 97.78           H  
ATOM   2417  CD1 LEU A 149       2.635   5.250 -13.808  1.00 97.78           C  
ATOM   2418 HD11 LEU A 149       3.696   5.152 -13.576  1.00 97.78           H  
ATOM   2419 HD12 LEU A 149       2.257   6.195 -13.418  1.00 97.78           H  
ATOM   2420 HD13 LEU A 149       2.094   4.431 -13.333  1.00 97.78           H  
ATOM   2421  CD2 LEU A 149       3.045   6.414 -15.950  1.00 97.78           C  
ATOM   2422 HD21 LEU A 149       2.628   7.312 -15.493  1.00 97.78           H  
ATOM   2423 HD22 LEU A 149       2.827   6.434 -17.017  1.00 97.78           H  
ATOM   2424 HD23 LEU A 149       4.124   6.399 -15.801  1.00 97.78           H  
ATOM   2425  N   GLY A 150       3.226   1.179 -17.617  1.00 97.78           N  
ATOM   2426  H   GLY A 150       2.369   0.989 -17.118  1.00 97.78           H  
ATOM   2427  CA  GLY A 150       3.918   0.027 -18.193  1.00 97.78           C  
ATOM   2428  HA2 GLY A 150       3.798   0.040 -19.276  1.00 97.78           H  
ATOM   2429  HA3 GLY A 150       3.440  -0.870 -17.800  1.00 97.78           H  
ATOM   2430  C   GLY A 150       5.404  -0.112 -17.871  1.00 97.78           C  
ATOM   2431  O   GLY A 150       6.109  -0.752 -18.642  1.00 97.78           O  
ATOM   2432  N   THR A 151       5.902   0.460 -16.771  1.00 98.06           N  
ATOM   2433  H   THR A 151       5.287   1.017 -16.194  1.00 98.06           H  
ATOM   2434  CA  THR A 151       7.318   0.368 -16.369  1.00 98.06           C  
ATOM   2435  HA  THR A 151       7.899   0.041 -17.232  1.00 98.06           H  
ATOM   2436  C   THR A 151       7.559  -0.654 -15.260  1.00 98.06           C  
ATOM   2437  CB  THR A 151       7.890   1.732 -15.956  1.00 98.06           C  
ATOM   2438  HB  THR A 151       8.941   1.599 -15.700  1.00 98.06           H  
ATOM   2439  O   THR A 151       6.675  -0.910 -14.436  1.00 98.06           O  
ATOM   2440  CG2 THR A 151       7.795   2.736 -17.101  1.00 98.06           C  
ATOM   2441 HG21 THR A 151       8.028   2.248 -18.047  1.00 98.06           H  
ATOM   2442 HG22 THR A 151       6.797   3.171 -17.159  1.00 98.06           H  
ATOM   2443 HG23 THR A 151       8.539   3.518 -16.948  1.00 98.06           H  
ATOM   2444  OG1 THR A 151       7.202   2.270 -14.838  1.00 98.06           O  
ATOM   2445  HG1 THR A 151       7.459   3.194 -14.795  1.00 98.06           H  
ATOM   2446  N   THR A 152       8.777  -1.204 -15.178  1.00 97.75           N  
ATOM   2447  H   THR A 152       9.453  -1.006 -15.901  1.00 97.75           H  
ATOM   2448  CA  THR A 152       9.185  -2.068 -14.051  1.00 97.75           C  
ATOM   2449  HA  THR A 152       8.514  -2.927 -14.014  1.00 97.75           H  
ATOM   2450  C   THR A 152       9.067  -1.351 -12.708  1.00 97.75           C  
ATOM   2451  CB  THR A 152      10.621  -2.599 -14.197  1.00 97.75           C  
ATOM   2452  HB  THR A 152      10.890  -3.144 -13.292  1.00 97.75           H  
ATOM   2453  O   THR A 152       8.631  -1.961 -11.731  1.00 97.75           O  
ATOM   2454  CG2 THR A 152      10.741  -3.562 -15.374  1.00 97.75           C  
ATOM   2455 HG21 THR A 152      10.129  -4.444 -15.186  1.00 97.75           H  
ATOM   2456 HG22 THR A 152      11.779  -3.877 -15.480  1.00 97.75           H  
ATOM   2457 HG23 THR A 152      10.405  -3.083 -16.293  1.00 97.75           H  
ATOM   2458  OG1 THR A 152      11.548  -1.552 -14.378  1.00 97.75           O  
ATOM   2459  HG1 THR A 152      11.852  -1.298 -13.504  1.00 97.75           H  
ATOM   2460  N   PHE A 153       9.363  -0.047 -12.660  1.00 98.22           N  
ATOM   2461  H   PHE A 153       9.757   0.394 -13.479  1.00 98.22           H  
ATOM   2462  CA  PHE A 153       9.199   0.769 -11.457  1.00 98.22           C  
ATOM   2463  HA  PHE A 153       9.783   0.332 -10.647  1.00 98.22           H  
ATOM   2464  C   PHE A 153       7.735   0.824 -11.001  1.00 98.22           C  
ATOM   2465  CB  PHE A 153       9.736   2.175 -11.738  1.00 98.22           C  
ATOM   2466  HB2 PHE A 153      10.802   2.111 -11.958  1.00 98.22           H  
ATOM   2467  HB3 PHE A 153       9.237   2.587 -12.616  1.00 98.22           H  
ATOM   2468  O   PHE A 153       7.427   0.590  -9.827  1.00 98.22           O  
ATOM   2469  CG  PHE A 153       9.531   3.120 -10.577  1.00 98.22           C  
ATOM   2470  CD1 PHE A 153       8.376   3.921 -10.517  1.00 98.22           C  
ATOM   2471  HD1 PHE A 153       7.660   3.899 -11.325  1.00 98.22           H  
ATOM   2472  CD2 PHE A 153      10.475   3.169  -9.538  1.00 98.22           C  
ATOM   2473  HD2 PHE A 153      11.367   2.562  -9.586  1.00 98.22           H  
ATOM   2474  CE1 PHE A 153       8.171   4.780  -9.425  1.00 98.22           C  
ATOM   2475  HE1 PHE A 153       7.308   5.430  -9.410  1.00 98.22           H  
ATOM   2476  CE2 PHE A 153      10.256   4.013  -8.439  1.00 98.22           C  
ATOM   2477  HE2 PHE A 153      10.982   4.049  -7.639  1.00 98.22           H  
ATOM   2478  CZ  PHE A 153       9.105   4.815  -8.377  1.00 98.22           C  
ATOM   2479  HZ  PHE A 153       8.957   5.479  -7.538  1.00 98.22           H  
ATOM   2480  N   THR A 154       6.807   1.074 -11.931  1.00 98.15           N  
ATOM   2481  H   THR A 154       7.106   1.253 -12.879  1.00 98.15           H  
ATOM   2482  CA  THR A 154       5.370   1.088 -11.620  1.00 98.15           C  
ATOM   2483  HA  THR A 154       5.203   1.766 -10.783  1.00 98.15           H  
ATOM   2484  C   THR A 154       4.879  -0.293 -11.200  1.00 98.15           C  
ATOM   2485  CB  THR A 154       4.534   1.584 -12.805  1.00 98.15           C  
ATOM   2486  HB  THR A 154       4.642   0.908 -13.653  1.00 98.15           H  
ATOM   2487  O   THR A 154       4.082  -0.396 -10.269  1.00 98.15           O  
ATOM   2488  CG2 THR A 154       3.054   1.703 -12.432  1.00 98.15           C  
ATOM   2489 HG21 THR A 154       2.498   2.142 -13.260  1.00 98.15           H  
ATOM   2490 HG22 THR A 154       2.635   0.718 -12.227  1.00 98.15           H  
ATOM   2491 HG23 THR A 154       2.936   2.335 -11.552  1.00 98.15           H  
ATOM   2492  OG1 THR A 154       4.958   2.869 -13.179  1.00 98.15           O  
ATOM   2493  HG1 THR A 154       5.740   2.779 -13.729  1.00 98.15           H  
ATOM   2494  N   LEU A 155       5.378  -1.356 -11.837  1.00 97.94           N  
ATOM   2495  H   LEU A 155       6.009  -1.204 -12.611  1.00 97.94           H  
ATOM   2496  CA  LEU A 155       5.025  -2.728 -11.488  1.00 97.94           C  
ATOM   2497  HA  LEU A 155       3.939  -2.807 -11.530  1.00 97.94           H  
ATOM   2498  C   LEU A 155       5.454  -3.072 -10.053  1.00 97.94           C  
ATOM   2499  CB  LEU A 155       5.632  -3.684 -12.530  1.00 97.94           C  
ATOM   2500  HB2 LEU A 155       5.322  -3.364 -13.525  1.00 97.94           H  
ATOM   2501  HB3 LEU A 155       6.718  -3.614 -12.481  1.00 97.94           H  
ATOM   2502  O   LEU A 155       4.621  -3.532  -9.275  1.00 97.94           O  
ATOM   2503  CG  LEU A 155       5.227  -5.156 -12.336  1.00 97.94           C  
ATOM   2504  HG  LEU A 155       5.526  -5.489 -11.343  1.00 97.94           H  
ATOM   2505  CD1 LEU A 155       3.720  -5.369 -12.502  1.00 97.94           C  
ATOM   2506 HD11 LEU A 155       3.393  -4.990 -13.470  1.00 97.94           H  
ATOM   2507 HD12 LEU A 155       3.178  -4.862 -11.704  1.00 97.94           H  
ATOM   2508 HD13 LEU A 155       3.493  -6.434 -12.440  1.00 97.94           H  
ATOM   2509  CD2 LEU A 155       5.951  -6.022 -13.366  1.00 97.94           C  
ATOM   2510 HD21 LEU A 155       5.700  -7.071 -13.210  1.00 97.94           H  
ATOM   2511 HD22 LEU A 155       7.029  -5.903 -13.257  1.00 97.94           H  
ATOM   2512 HD23 LEU A 155       5.659  -5.729 -14.375  1.00 97.94           H  
ATOM   2513  N   VAL A 156       6.705  -2.787  -9.669  1.00 97.95           N  
ATOM   2514  H   VAL A 156       7.341  -2.406 -10.355  1.00 97.95           H  
ATOM   2515  CA  VAL A 156       7.194  -2.982  -8.288  1.00 97.95           C  
ATOM   2516  HA  VAL A 156       7.064  -4.030  -8.015  1.00 97.95           H  
ATOM   2517  C   VAL A 156       6.366  -2.167  -7.297  1.00 97.95           C  
ATOM   2518  CB  VAL A 156       8.694  -2.634  -8.172  1.00 97.95           C  
ATOM   2519  HB  VAL A 156       8.882  -1.670  -8.645  1.00 97.95           H  
ATOM   2520  O   VAL A 156       5.936  -2.698  -6.271  1.00 97.95           O  
ATOM   2521  CG1 VAL A 156       9.189  -2.560  -6.719  1.00 97.95           C  
ATOM   2522 HG11 VAL A 156       8.719  -1.726  -6.198  1.00 97.95           H  
ATOM   2523 HG12 VAL A 156       8.963  -3.488  -6.196  1.00 97.95           H  
ATOM   2524 HG13 VAL A 156      10.266  -2.391  -6.702  1.00 97.95           H  
ATOM   2525  CG2 VAL A 156       9.528  -3.709  -8.883  1.00 97.95           C  
ATOM   2526 HG21 VAL A 156       9.315  -4.689  -8.457  1.00 97.95           H  
ATOM   2527 HG22 VAL A 156       9.295  -3.727  -9.947  1.00 97.95           H  
ATOM   2528 HG23 VAL A 156      10.591  -3.503  -8.761  1.00 97.95           H  
ATOM   2529  N   THR A 157       6.078  -0.904  -7.627  1.00 98.52           N  
ATOM   2530  H   THR A 157       6.466  -0.529  -8.481  1.00 98.52           H  
ATOM   2531  CA  THR A 157       5.276  -0.027  -6.766  1.00 98.52           C  
ATOM   2532  HA  THR A 157       5.777   0.032  -5.799  1.00 98.52           H  
ATOM   2533  C   THR A 157       3.874  -0.595  -6.540  1.00 98.52           C  
ATOM   2534  CB  THR A 157       5.172   1.395  -7.336  1.00 98.52           C  
ATOM   2535  HB  THR A 157       4.594   1.387  -8.260  1.00 98.52           H  
ATOM   2536  O   THR A 157       3.414  -0.716  -5.403  1.00 98.52           O  
ATOM   2537  CG2 THR A 157       4.501   2.330  -6.326  1.00 98.52           C  
ATOM   2538 HG21 THR A 157       4.519   3.355  -6.697  1.00 98.52           H  
ATOM   2539 HG22 THR A 157       3.461   2.039  -6.176  1.00 98.52           H  
ATOM   2540 HG23 THR A 157       5.032   2.295  -5.375  1.00 98.52           H  
ATOM   2541  OG1 THR A 157       6.446   1.930  -7.602  1.00 98.52           O  
ATOM   2542  HG1 THR A 157       6.816   1.518  -8.387  1.00 98.52           H  
ATOM   2543  N   SER A 158       3.199  -0.995  -7.618  1.00 98.53           N  
ATOM   2544  H   SER A 158       3.625  -0.872  -8.526  1.00 98.53           H  
ATOM   2545  CA  SER A 158       1.840  -1.532  -7.574  1.00 98.53           C  
ATOM   2546  HA  SER A 158       1.204  -0.839  -7.024  1.00 98.53           H  
ATOM   2547  C   SER A 158       1.766  -2.876  -6.865  1.00 98.53           C  
ATOM   2548  CB  SER A 158       1.298  -1.664  -8.992  1.00 98.53           C  
ATOM   2549  HB2 SER A 158       0.383  -2.256  -8.988  1.00 98.53           H  
ATOM   2550  HB3 SER A 158       2.034  -2.156  -9.629  1.00 98.53           H  
ATOM   2551  O   SER A 158       0.874  -3.072  -6.043  1.00 98.53           O  
ATOM   2552  OG  SER A 158       1.019  -0.368  -9.477  1.00 98.53           O  
ATOM   2553  HG  SER A 158       1.435  -0.308 -10.340  1.00 98.53           H  
ATOM   2554  N   LEU A 159       2.712  -3.785  -7.114  1.00 98.43           N  
ATOM   2555  H   LEU A 159       3.431  -3.571  -7.791  1.00 98.43           H  
ATOM   2556  CA  LEU A 159       2.776  -5.064  -6.407  1.00 98.43           C  
ATOM   2557  HA  LEU A 159       1.817  -5.573  -6.508  1.00 98.43           H  
ATOM   2558  C   LEU A 159       2.995  -4.862  -4.905  1.00 98.43           C  
ATOM   2559  CB  LEU A 159       3.885  -5.941  -7.011  1.00 98.43           C  
ATOM   2560  HB2 LEU A 159       4.805  -5.359  -7.052  1.00 98.43           H  
ATOM   2561  HB3 LEU A 159       4.059  -6.787  -6.346  1.00 98.43           H  
ATOM   2562  O   LEU A 159       2.326  -5.513  -4.106  1.00 98.43           O  
ATOM   2563  CG  LEU A 159       3.574  -6.492  -8.415  1.00 98.43           C  
ATOM   2564  HG  LEU A 159       3.337  -5.676  -9.098  1.00 98.43           H  
ATOM   2565  CD1 LEU A 159       4.804  -7.231  -8.944  1.00 98.43           C  
ATOM   2566 HD11 LEU A 159       5.049  -8.071  -8.294  1.00 98.43           H  
ATOM   2567 HD12 LEU A 159       4.608  -7.599  -9.951  1.00 98.43           H  
ATOM   2568 HD13 LEU A 159       5.650  -6.546  -8.985  1.00 98.43           H  
ATOM   2569  CD2 LEU A 159       2.391  -7.463  -8.415  1.00 98.43           C  
ATOM   2570 HD21 LEU A 159       2.274  -7.894  -9.409  1.00 98.43           H  
ATOM   2571 HD22 LEU A 159       1.470  -6.938  -8.164  1.00 98.43           H  
ATOM   2572 HD23 LEU A 159       2.564  -8.265  -7.697  1.00 98.43           H  
ATOM   2573  N   GLY A 160       3.862  -3.925  -4.509  1.00 98.41           N  
ATOM   2574  H   GLY A 160       4.403  -3.434  -5.206  1.00 98.41           H  
ATOM   2575  CA  GLY A 160       4.072  -3.594  -3.100  1.00 98.41           C  
ATOM   2576  HA2 GLY A 160       4.884  -2.871  -3.031  1.00 98.41           H  
ATOM   2577  HA3 GLY A 160       4.364  -4.493  -2.557  1.00 98.41           H  
ATOM   2578  C   GLY A 160       2.828  -3.001  -2.429  1.00 98.41           C  
ATOM   2579  O   GLY A 160       2.467  -3.415  -1.326  1.00 98.41           O  
ATOM   2580  N   LEU A 161       2.118  -2.089  -3.104  1.00 97.92           N  
ATOM   2581  H   LEU A 161       2.472  -1.768  -3.994  1.00 97.92           H  
ATOM   2582  CA  LEU A 161       0.855  -1.531  -2.602  1.00 97.92           C  
ATOM   2583  HA  LEU A 161       1.022  -1.148  -1.596  1.00 97.92           H  
ATOM   2584  C   LEU A 161      -0.236  -2.601  -2.479  1.00 97.92           C  
ATOM   2585  CB  LEU A 161       0.379  -0.384  -3.514  1.00 97.92           C  
ATOM   2586  HB2 LEU A 161      -0.664  -0.161  -3.291  1.00 97.92           H  
ATOM   2587  HB3 LEU A 161       0.432  -0.723  -4.548  1.00 97.92           H  
ATOM   2588  O   LEU A 161      -0.916  -2.654  -1.452  1.00 97.92           O  
ATOM   2589  CG  LEU A 161       1.190   0.915  -3.371  1.00 97.92           C  
ATOM   2590  HG  LEU A 161       2.248   0.688  -3.495  1.00 97.92           H  
ATOM   2591  CD1 LEU A 161       0.794   1.912  -4.458  1.00 97.92           C  
ATOM   2592 HD11 LEU A 161      -0.244   2.219  -4.333  1.00 97.92           H  
ATOM   2593 HD12 LEU A 161       0.929   1.457  -5.440  1.00 97.92           H  
ATOM   2594 HD13 LEU A 161       1.435   2.791  -4.396  1.00 97.92           H  
ATOM   2595  CD2 LEU A 161       0.968   1.586  -2.010  1.00 97.92           C  
ATOM   2596 HD21 LEU A 161      -0.092   1.790  -1.861  1.00 97.92           H  
ATOM   2597 HD22 LEU A 161       1.340   0.952  -1.206  1.00 97.92           H  
ATOM   2598 HD23 LEU A 161       1.519   2.526  -1.978  1.00 97.92           H  
ATOM   2599  N   ILE A 162      -0.384  -3.472  -3.482  1.00 98.30           N  
ATOM   2600  H   ILE A 162       0.191  -3.356  -4.303  1.00 98.30           H  
ATOM   2601  CA  ILE A 162      -1.332  -4.595  -3.450  1.00 98.30           C  
ATOM   2602  HA  ILE A 162      -2.330  -4.205  -3.248  1.00 98.30           H  
ATOM   2603  C   ILE A 162      -0.985  -5.543  -2.301  1.00 98.30           C  
ATOM   2604  CB  ILE A 162      -1.367  -5.321  -4.816  1.00 98.30           C  
ATOM   2605  HB  ILE A 162      -0.343  -5.526  -5.128  1.00 98.30           H  
ATOM   2606  O   ILE A 162      -1.863  -5.880  -1.509  1.00 98.30           O  
ATOM   2607  CG1 ILE A 162      -2.040  -4.417  -5.876  1.00 98.30           C  
ATOM   2608 HG12 ILE A 162      -3.102  -4.319  -5.648  1.00 98.30           H  
ATOM   2609 HG13 ILE A 162      -1.615  -3.414  -5.830  1.00 98.30           H  
ATOM   2610  CG2 ILE A 162      -2.116  -6.666  -4.712  1.00 98.30           C  
ATOM   2611 HG21 ILE A 162      -1.578  -7.355  -4.061  1.00 98.30           H  
ATOM   2612 HG22 ILE A 162      -2.187  -7.146  -5.688  1.00 98.30           H  
ATOM   2613 HG23 ILE A 162      -3.119  -6.511  -4.315  1.00 98.30           H  
ATOM   2614  CD1 ILE A 162      -1.881  -4.919  -7.317  1.00 98.30           C  
ATOM   2615 HD11 ILE A 162      -2.293  -4.179  -8.004  1.00 98.30           H  
ATOM   2616 HD12 ILE A 162      -2.421  -5.855  -7.465  1.00 98.30           H  
ATOM   2617 HD13 ILE A 162      -0.825  -5.064  -7.546  1.00 98.30           H  
ATOM   2618  N   ALA A 163       0.288  -5.921  -2.147  1.00 98.28           N  
ATOM   2619  H   ALA A 163       0.971  -5.623  -2.828  1.00 98.28           H  
ATOM   2620  CA  ALA A 163       0.739  -6.788  -1.060  1.00 98.28           C  
ATOM   2621  HA  ALA A 163       0.217  -7.742  -1.137  1.00 98.28           H  
ATOM   2622  C   ALA A 163       0.413  -6.189   0.318  1.00 98.28           C  
ATOM   2623  CB  ALA A 163       2.241  -7.045  -1.222  1.00 98.28           C  
ATOM   2624  HB1 ALA A 163       2.588  -7.708  -0.429  1.00 98.28           H  
ATOM   2625  HB2 ALA A 163       2.433  -7.519  -2.185  1.00 98.28           H  
ATOM   2626  HB3 ALA A 163       2.795  -6.108  -1.172  1.00 98.28           H  
ATOM   2627  O   ALA A 163      -0.140  -6.881   1.176  1.00 98.28           O  
ATOM   2628  N   HIS A 164       0.669  -4.891   0.512  1.00 97.99           N  
ATOM   2629  H   HIS A 164       1.148  -4.379  -0.216  1.00 97.99           H  
ATOM   2630  CA  HIS A 164       0.294  -4.187   1.736  1.00 97.99           C  
ATOM   2631  HA  HIS A 164       0.773  -4.684   2.580  1.00 97.99           H  
ATOM   2632  C   HIS A 164      -1.221  -4.225   1.990  1.00 97.99           C  
ATOM   2633  CB  HIS A 164       0.796  -2.738   1.684  1.00 97.99           C  
ATOM   2634  HB2 HIS A 164       1.886  -2.735   1.681  1.00 97.99           H  
ATOM   2635  HB3 HIS A 164       0.457  -2.267   0.761  1.00 97.99           H  
ATOM   2636  O   HIS A 164      -1.641  -4.493   3.114  1.00 97.99           O  
ATOM   2637  CG  HIS A 164       0.304  -1.921   2.853  1.00 97.99           C  
ATOM   2638  CD2 HIS A 164      -0.554  -0.854   2.805  1.00 97.99           C  
ATOM   2639  HD2 HIS A 164      -0.971  -0.413   1.911  1.00 97.99           H  
ATOM   2640  ND1 HIS A 164       0.546  -2.182   4.182  1.00 97.99           N  
ATOM   2641  HD1 HIS A 164       1.112  -2.935   4.544  1.00 97.99           H  
ATOM   2642  CE1 HIS A 164      -0.141  -1.289   4.912  1.00 97.99           C  
ATOM   2643  HE1 HIS A 164      -0.158  -1.243   5.991  1.00 97.99           H  
ATOM   2644  NE2 HIS A 164      -0.825  -0.456   4.118  1.00 97.99           N  
ATOM   2645  N   HIS A 165      -2.053  -4.008   0.968  1.00 97.13           N  
ATOM   2646  H   HIS A 165      -1.668  -3.821   0.053  1.00 97.13           H  
ATOM   2647  CA  HIS A 165      -3.508  -4.009   1.135  1.00 97.13           C  
ATOM   2648  HA  HIS A 165      -3.746  -3.431   2.028  1.00 97.13           H  
ATOM   2649  C   HIS A 165      -4.071  -5.417   1.370  1.00 97.13           C  
ATOM   2650  CB  HIS A 165      -4.181  -3.306  -0.045  1.00 97.13           C  
ATOM   2651  HB2 HIS A 165      -5.249  -3.524  -0.011  1.00 97.13           H  
ATOM   2652  HB3 HIS A 165      -3.782  -3.678  -0.988  1.00 97.13           H  
ATOM   2653  O   HIS A 165      -4.970  -5.579   2.193  1.00 97.13           O  
ATOM   2654  CG  HIS A 165      -4.024  -1.811   0.030  1.00 97.13           C  
ATOM   2655  CD2 HIS A 165      -4.993  -0.900   0.350  1.00 97.13           C  
ATOM   2656  HD2 HIS A 165      -6.028  -1.115   0.571  1.00 97.13           H  
ATOM   2657  ND1 HIS A 165      -2.854  -1.113  -0.144  1.00 97.13           N  
ATOM   2658  HD1 HIS A 165      -1.988  -1.508  -0.482  1.00 97.13           H  
ATOM   2659  CE1 HIS A 165      -3.112   0.191   0.052  1.00 97.13           C  
ATOM   2660  HE1 HIS A 165      -2.400   0.995  -0.062  1.00 97.13           H  
ATOM   2661  NE2 HIS A 165      -4.405   0.365   0.361  1.00 97.13           N  
ATOM   2662  N   CYS A 166      -3.503  -6.449   0.745  1.00 97.36           N  
ATOM   2663  H   CYS A 166      -2.819  -6.263   0.025  1.00 97.36           H  
ATOM   2664  CA  CYS A 166      -3.811  -7.845   1.059  1.00 97.36           C  
ATOM   2665  HA  CYS A 166      -4.883  -8.012   0.948  1.00 97.36           H  
ATOM   2666  C   CYS A 166      -3.444  -8.187   2.512  1.00 97.36           C  
ATOM   2667  CB  CYS A 166      -3.066  -8.754   0.074  1.00 97.36           C  
ATOM   2668  HB2 CYS A 166      -2.016  -8.467   0.027  1.00 97.36           H  
ATOM   2669  HB3 CYS A 166      -3.139  -9.789   0.405  1.00 97.36           H  
ATOM   2670  O   CYS A 166      -4.237  -8.798   3.228  1.00 97.36           O  
ATOM   2671  SG  CYS A 166      -3.820  -8.609  -1.571  1.00 97.36           S  
ATOM   2672  HG  CYS A 166      -2.935  -9.355  -2.238  1.00 97.36           H  
ATOM   2673  N   PHE A 167      -2.282  -7.731   2.990  1.00 97.77           N  
ATOM   2674  H   PHE A 167      -1.641  -7.270   2.361  1.00 97.77           H  
ATOM   2675  CA  PHE A 167      -1.918  -7.843   4.403  1.00 97.77           C  
ATOM   2676  HA  PHE A 167      -1.967  -8.892   4.698  1.00 97.77           H  
ATOM   2677  C   PHE A 167      -2.897  -7.075   5.307  1.00 97.77           C  
ATOM   2678  CB  PHE A 167      -0.477  -7.359   4.595  1.00 97.77           C  
ATOM   2679  HB2 PHE A 167       0.196  -8.041   4.075  1.00 97.77           H  
ATOM   2680  HB3 PHE A 167      -0.351  -6.376   4.142  1.00 97.77           H  
ATOM   2681  O   PHE A 167      -3.318  -7.587   6.346  1.00 97.77           O  
ATOM   2682  CG  PHE A 167      -0.071  -7.273   6.050  1.00 97.77           C  
ATOM   2683  CD1 PHE A 167      -0.206  -6.060   6.751  1.00 97.77           C  
ATOM   2684  HD1 PHE A 167      -0.572  -5.178   6.245  1.00 97.77           H  
ATOM   2685  CD2 PHE A 167       0.402  -8.418   6.715  1.00 97.77           C  
ATOM   2686  HD2 PHE A 167       0.506  -9.350   6.181  1.00 97.77           H  
ATOM   2687  CE1 PHE A 167       0.133  -5.997   8.112  1.00 97.77           C  
ATOM   2688  HE1 PHE A 167       0.033  -5.065   8.647  1.00 97.77           H  
ATOM   2689  CE2 PHE A 167       0.759  -8.347   8.072  1.00 97.77           C  
ATOM   2690  HE2 PHE A 167       1.148  -9.223   8.569  1.00 97.77           H  
ATOM   2691  CZ  PHE A 167       0.621  -7.136   8.774  1.00 97.77           C  
ATOM   2692  HZ  PHE A 167       0.906  -7.079   9.814  1.00 97.77           H  
ATOM   2693  N   ALA A 168      -3.311  -5.871   4.904  1.00 96.02           N  
ATOM   2694  H   ALA A 168      -2.898  -5.481   4.069  1.00 96.02           H  
ATOM   2695  CA  ALA A 168      -4.246  -5.039   5.654  1.00 96.02           C  
ATOM   2696  HA  ALA A 168      -3.832  -4.892   6.651  1.00 96.02           H  
ATOM   2697  C   ALA A 168      -5.628  -5.692   5.818  1.00 96.02           C  
ATOM   2698  CB  ALA A 168      -4.349  -3.662   4.989  1.00 96.02           C  
ATOM   2699  HB1 ALA A 168      -4.949  -2.998   5.612  1.00 96.02           H  
ATOM   2700  HB2 ALA A 168      -4.830  -3.748   4.015  1.00 96.02           H  
ATOM   2701  HB3 ALA A 168      -3.357  -3.228   4.865  1.00 96.02           H  
ATOM   2702  O   ALA A 168      -6.254  -5.486   6.858  1.00 96.02           O  
ATOM   2703  N   VAL A 169      -6.073  -6.519   4.862  1.00 96.59           N  
ATOM   2704  H   VAL A 169      -5.537  -6.579   4.008  1.00 96.59           H  
ATOM   2705  CA  VAL A 169      -7.299  -7.333   4.977  1.00 96.59           C  
ATOM   2706  HA  VAL A 169      -8.144  -6.674   5.175  1.00 96.59           H  
ATOM   2707  C   VAL A 169      -7.195  -8.307   6.148  1.00 96.59           C  
ATOM   2708  CB  VAL A 169      -7.584  -8.102   3.671  1.00 96.59           C  
ATOM   2709  HB  VAL A 169      -6.684  -8.633   3.358  1.00 96.59           H  
ATOM   2710  O   VAL A 169      -8.030  -8.275   7.054  1.00 96.59           O  
ATOM   2711  CG1 VAL A 169      -8.700  -9.141   3.814  1.00 96.59           C  
ATOM   2712 HG11 VAL A 169      -8.381  -9.964   4.453  1.00 96.59           H  
ATOM   2713 HG12 VAL A 169      -9.592  -8.679   4.238  1.00 96.59           H  
ATOM   2714 HG13 VAL A 169      -8.935  -9.548   2.830  1.00 96.59           H  
ATOM   2715  CG2 VAL A 169      -7.994  -7.151   2.547  1.00 96.59           C  
ATOM   2716 HG21 VAL A 169      -7.269  -6.344   2.443  1.00 96.59           H  
ATOM   2717 HG22 VAL A 169      -8.967  -6.712   2.769  1.00 96.59           H  
ATOM   2718 HG23 VAL A 169      -8.045  -7.699   1.606  1.00 96.59           H  
ATOM   2719  N   TRP A 170      -6.145  -9.137   6.172  1.00 96.76           N  
ATOM   2720  H   TRP A 170      -5.476  -9.088   5.417  1.00 96.76           H  
ATOM   2721  CA  TRP A 170      -5.905 -10.077   7.273  1.00 96.76           C  
ATOM   2722  HA  TRP A 170      -6.763 -10.743   7.376  1.00 96.76           H  
ATOM   2723  C   TRP A 170      -5.743  -9.341   8.605  1.00 96.76           C  
ATOM   2724  CB  TRP A 170      -4.656 -10.920   6.982  1.00 96.76           C  
ATOM   2725  HB2 TRP A 170      -4.883 -11.629   6.186  1.00 96.76           H  
ATOM   2726  HB3 TRP A 170      -3.860 -10.268   6.623  1.00 96.76           H  
ATOM   2727  O   TRP A 170      -6.387  -9.679   9.601  1.00 96.76           O  
ATOM   2728  CG  TRP A 170      -4.136 -11.667   8.174  1.00 96.76           C  
ATOM   2729  CD1 TRP A 170      -4.614 -12.843   8.638  1.00 96.76           C  
ATOM   2730  HD1 TRP A 170      -5.409 -13.407   8.174  1.00 96.76           H  
ATOM   2731  CD2 TRP A 170      -3.069 -11.278   9.095  1.00 96.76           C  
ATOM   2732  CE2 TRP A 170      -2.957 -12.283  10.103  1.00 96.76           C  
ATOM   2733  CE3 TRP A 170      -2.183 -10.181   9.183  1.00 96.76           C  
ATOM   2734  HE3 TRP A 170      -2.216  -9.413   8.424  1.00 96.76           H  
ATOM   2735  NE1 TRP A 170      -3.911 -13.219   9.766  1.00 96.76           N  
ATOM   2736  HE1 TRP A 170      -4.033 -14.115  10.216  1.00 96.76           H  
ATOM   2737  CH2 TRP A 170      -1.149 -11.106  11.197  1.00 96.76           C  
ATOM   2738  HH2 TRP A 170      -0.397 -11.042  11.969  1.00 96.76           H  
ATOM   2739  CZ2 TRP A 170      -2.011 -12.214  11.137  1.00 96.76           C  
ATOM   2740  HZ2 TRP A 170      -1.922 -13.017  11.853  1.00 96.76           H  
ATOM   2741  CZ3 TRP A 170      -1.246 -10.091  10.230  1.00 96.76           C  
ATOM   2742  HZ3 TRP A 170      -0.577  -9.244  10.281  1.00 96.76           H  
ATOM   2743  N   HIS A 171      -4.914  -8.298   8.613  1.00 96.34           N  
ATOM   2744  H   HIS A 171      -4.410  -8.086   7.764  1.00 96.34           H  
ATOM   2745  CA  HIS A 171      -4.637  -7.511   9.803  1.00 96.34           C  
ATOM   2746  HA  HIS A 171      -4.281  -8.187  10.580  1.00 96.34           H  
ATOM   2747  C   HIS A 171      -5.911  -6.823  10.328  1.00 96.34           C  
ATOM   2748  CB  HIS A 171      -3.513  -6.516   9.466  1.00 96.34           C  
ATOM   2749  HB2 HIS A 171      -3.848  -5.863   8.660  1.00 96.34           H  
ATOM   2750  HB3 HIS A 171      -2.641  -7.065   9.113  1.00 96.34           H  
ATOM   2751  O   HIS A 171      -6.137  -6.776  11.535  1.00 96.34           O  
ATOM   2752  CG  HIS A 171      -3.096  -5.669  10.635  1.00 96.34           C  
ATOM   2753  CD2 HIS A 171      -2.840  -6.108  11.903  1.00 96.34           C  
ATOM   2754  HD2 HIS A 171      -2.870  -7.134  12.238  1.00 96.34           H  
ATOM   2755  ND1 HIS A 171      -2.969  -4.300  10.646  1.00 96.34           N  
ATOM   2756  HD1 HIS A 171      -2.909  -3.709   9.830  1.00 96.34           H  
ATOM   2757  CE1 HIS A 171      -2.699  -3.922  11.906  1.00 96.34           C  
ATOM   2758  HE1 HIS A 171      -2.532  -2.907  12.233  1.00 96.34           H  
ATOM   2759  NE2 HIS A 171      -2.651  -4.987  12.711  1.00 96.34           N  
ATOM   2760  N   GLY A 172      -6.769  -6.315   9.439  1.00 93.63           N  
ATOM   2761  H   GLY A 172      -6.539  -6.404   8.460  1.00 93.63           H  
ATOM   2762  CA  GLY A 172      -8.064  -5.713   9.755  1.00 93.63           C  
ATOM   2763  HA2 GLY A 172      -8.501  -5.324   8.836  1.00 93.63           H  
ATOM   2764  HA3 GLY A 172      -7.936  -4.893  10.463  1.00 93.63           H  
ATOM   2765  C   GLY A 172      -9.050  -6.703  10.364  1.00 93.63           C  
ATOM   2766  O   GLY A 172      -9.539  -6.459  11.468  1.00 93.63           O  
ATOM   2767  N   ASP A 173      -9.273  -7.838   9.695  1.00 94.44           N  
ATOM   2768  H   ASP A 173      -8.830  -7.971   8.798  1.00 94.44           H  
ATOM   2769  CA  ASP A 173     -10.149  -8.907  10.189  1.00 94.44           C  
ATOM   2770  HA  ASP A 173     -11.158  -8.515  10.316  1.00 94.44           H  
ATOM   2771  C   ASP A 173      -9.684  -9.410  11.565  1.00 94.44           C  
ATOM   2772  CB  ASP A 173     -10.191 -10.081   9.184  1.00 94.44           C  
ATOM   2773  HB2 ASP A 173     -10.436 -10.988   9.737  1.00 94.44           H  
ATOM   2774  HB3 ASP A 173      -9.202 -10.228   8.751  1.00 94.44           H  
ATOM   2775  O   ASP A 173     -10.499  -9.563  12.473  1.00 94.44           O  
ATOM   2776  CG  ASP A 173     -11.231  -9.958   8.057  1.00 94.44           C  
ATOM   2777  OD1 ASP A 173     -11.856  -8.893   7.876  1.00 94.44           O  
ATOM   2778  OD2 ASP A 173     -11.503 -10.974   7.374  1.00 94.44           O  
ATOM   2779  N   ARG A 174      -8.371  -9.598  11.768  1.00 94.72           N  
ATOM   2780  H   ARG A 174      -7.751  -9.484  10.978  1.00 94.72           H  
ATOM   2781  CA  ARG A 174      -7.812 -10.016  13.063  1.00 94.72           C  
ATOM   2782  HA  ARG A 174      -8.296 -10.947  13.359  1.00 94.72           H  
ATOM   2783  C   ARG A 174      -8.115  -9.005  14.171  1.00 94.72           C  
ATOM   2784  CB  ARG A 174      -6.300 -10.263  12.916  1.00 94.72           C  
ATOM   2785  HB2 ARG A 174      -5.810  -9.337  12.614  1.00 94.72           H  
ATOM   2786  HB3 ARG A 174      -6.138 -11.005  12.134  1.00 94.72           H  
ATOM   2787  O   ARG A 174      -8.511  -9.404  15.265  1.00 94.72           O  
ATOM   2788  CG  ARG A 174      -5.668 -10.771  14.222  1.00 94.72           C  
ATOM   2789  HG2 ARG A 174      -5.813 -10.032  15.010  1.00 94.72           H  
ATOM   2790  HG3 ARG A 174      -6.149 -11.702  14.521  1.00 94.72           H  
ATOM   2791  CD  ARG A 174      -4.161 -11.003  14.057  1.00 94.72           C  
ATOM   2792  HD2 ARG A 174      -3.991 -11.790  13.322  1.00 94.72           H  
ATOM   2793  HD3 ARG A 174      -3.707 -10.091  13.669  1.00 94.72           H  
ATOM   2794  NE  ARG A 174      -3.523 -11.336  15.349  1.00 94.72           N  
ATOM   2795  HE  ARG A 174      -3.188 -10.557  15.897  1.00 94.72           H  
ATOM   2796  NH1 ARG A 174      -3.688 -13.628  15.244  1.00 94.72           N  
ATOM   2797 HH11 ARG A 174      -3.516 -14.534  15.656  1.00 94.72           H  
ATOM   2798 HH12 ARG A 174      -4.149 -13.553  14.349  1.00 94.72           H  
ATOM   2799  NH2 ARG A 174      -2.743 -12.673  17.021  1.00 94.72           N  
ATOM   2800 HH21 ARG A 174      -2.435 -11.865  17.543  1.00 94.72           H  
ATOM   2801 HH22 ARG A 174      -2.585 -13.593  17.408  1.00 94.72           H  
ATOM   2802  CZ  ARG A 174      -3.322 -12.539  15.861  1.00 94.72           C  
ATOM   2803  N   ARG A 175      -7.945  -7.702  13.908  1.00 92.54           N  
ATOM   2804  H   ARG A 175      -7.636  -7.446  12.982  1.00 92.54           H  
ATOM   2805  CA  ARG A 175      -8.253  -6.650  14.895  1.00 92.54           C  
ATOM   2806  HA  ARG A 175      -7.739  -6.873  15.831  1.00 92.54           H  
ATOM   2807  C   ARG A 175      -9.739  -6.613  15.238  1.00 92.54           C  
ATOM   2808  CB  ARG A 175      -7.814  -5.268  14.396  1.00 92.54           C  
ATOM   2809  HB2 ARG A 175      -8.212  -5.109  13.393  1.00 92.54           H  
ATOM   2810  HB3 ARG A 175      -8.247  -4.518  15.058  1.00 92.54           H  
ATOM   2811  O   ARG A 175     -10.084  -6.464  16.408  1.00 92.54           O  
ATOM   2812  CG  ARG A 175      -6.290  -5.063  14.390  1.00 92.54           C  
ATOM   2813  HG2 ARG A 175      -5.827  -5.689  13.627  1.00 92.54           H  
ATOM   2814  HG3 ARG A 175      -5.882  -5.371  15.352  1.00 92.54           H  
ATOM   2815  CD  ARG A 175      -5.891  -3.596  14.153  1.00 92.54           C  
ATOM   2816  HD2 ARG A 175      -5.984  -3.068  15.102  1.00 92.54           H  
ATOM   2817  HD3 ARG A 175      -4.840  -3.553  13.868  1.00 92.54           H  
ATOM   2818  NE  ARG A 175      -6.731  -2.897  13.154  1.00 92.54           N  
ATOM   2819  HE  ARG A 175      -7.470  -2.320  13.530  1.00 92.54           H  
ATOM   2820  NH1 ARG A 175      -5.696  -3.625  11.245  1.00 92.54           N  
ATOM   2821 HH11 ARG A 175      -5.692  -3.735  10.241  1.00 92.54           H  
ATOM   2822 HH12 ARG A 175      -5.082  -4.205  11.798  1.00 92.54           H  
ATOM   2823  NH2 ARG A 175      -7.450  -2.293  11.071  1.00 92.54           N  
ATOM   2824 HH21 ARG A 175      -8.284  -1.875  11.458  1.00 92.54           H  
ATOM   2825 HH22 ARG A 175      -7.346  -2.354  10.068  1.00 92.54           H  
ATOM   2826  CZ  ARG A 175      -6.617  -2.938  11.839  1.00 92.54           C  
ATOM   2827  N   TRP A 176     -10.615  -6.749  14.246  1.00 89.47           N  
ATOM   2828  H   TRP A 176     -10.277  -6.848  13.299  1.00 89.47           H  
ATOM   2829  CA  TRP A 176     -12.058  -6.779  14.480  1.00 89.47           C  
ATOM   2830  HA  TRP A 176     -12.338  -5.945  15.123  1.00 89.47           H  
ATOM   2831  C   TRP A 176     -12.500  -8.030  15.231  1.00 89.47           C  
ATOM   2832  CB  TRP A 176     -12.797  -6.635  13.153  1.00 89.47           C  
ATOM   2833  HB2 TRP A 176     -12.407  -7.361  12.440  1.00 89.47           H  
ATOM   2834  HB3 TRP A 176     -13.844  -6.879  13.334  1.00 89.47           H  
ATOM   2835  O   TRP A 176     -13.276  -7.912  16.174  1.00 89.47           O  
ATOM   2836  CG  TRP A 176     -12.787  -5.274  12.527  1.00 89.47           C  
ATOM   2837  CD1 TRP A 176     -12.628  -4.091  13.168  1.00 89.47           C  
ATOM   2838  HD1 TRP A 176     -12.454  -3.981  14.228  1.00 89.47           H  
ATOM   2839  CD2 TRP A 176     -13.091  -4.935  11.142  1.00 89.47           C  
ATOM   2840  CE2 TRP A 176     -13.175  -3.517  11.032  1.00 89.47           C  
ATOM   2841  CE3 TRP A 176     -13.327  -5.678   9.968  1.00 89.47           C  
ATOM   2842  HE3 TRP A 176     -13.175  -6.747   9.983  1.00 89.47           H  
ATOM   2843  NE1 TRP A 176     -12.844  -3.052  12.284  1.00 89.47           N  
ATOM   2844  HE1 TRP A 176     -12.928  -2.082  12.556  1.00 89.47           H  
ATOM   2845  CH2 TRP A 176     -13.849  -3.650   8.714  1.00 89.47           C  
ATOM   2846  HH2 TRP A 176     -14.158  -3.180   7.793  1.00 89.47           H  
ATOM   2847  CZ2 TRP A 176     -13.549  -2.874   9.846  1.00 89.47           C  
ATOM   2848  HZ2 TRP A 176     -13.640  -1.799   9.807  1.00 89.47           H  
ATOM   2849  CZ3 TRP A 176     -13.722  -5.048   8.776  1.00 89.47           C  
ATOM   2850  HZ3 TRP A 176     -13.904  -5.635   7.887  1.00 89.47           H  
ATOM   2851  N   GLN A 177     -11.945  -9.196  14.905  1.00 92.46           N  
ATOM   2852  H   GLN A 177     -11.359  -9.248  14.083  1.00 92.46           H  
ATOM   2853  CA  GLN A 177     -12.203 -10.425  15.650  1.00 92.46           C  
ATOM   2854  HA  GLN A 177     -13.279 -10.600  15.665  1.00 92.46           H  
ATOM   2855  C   GLN A 177     -11.741 -10.312  17.107  1.00 92.46           C  
ATOM   2856  CB  GLN A 177     -11.526 -11.600  14.935  1.00 92.46           C  
ATOM   2857  HB2 GLN A 177     -11.805 -11.587  13.881  1.00 92.46           H  
ATOM   2858  HB3 GLN A 177     -10.443 -11.499  15.003  1.00 92.46           H  
ATOM   2859  O   GLN A 177     -12.479 -10.695  18.005  1.00 92.46           O  
ATOM   2860  CG  GLN A 177     -11.955 -12.942  15.545  1.00 92.46           C  
ATOM   2861  HG2 GLN A 177     -11.620 -12.995  16.581  1.00 92.46           H  
ATOM   2862  HG3 GLN A 177     -13.042 -13.015  15.534  1.00 92.46           H  
ATOM   2863  CD  GLN A 177     -11.389 -14.145  14.798  1.00 92.46           C  
ATOM   2864  NE2 GLN A 177     -11.507 -15.327  15.361  1.00 92.46           N  
ATOM   2865 HE21 GLN A 177     -11.961 -15.431  16.257  1.00 92.46           H  
ATOM   2866 HE22 GLN A 177     -11.125 -16.117  14.859  1.00 92.46           H  
ATOM   2867  OE1 GLN A 177     -10.844 -14.058  13.707  1.00 92.46           O  
ATOM   2868  N   HIS A 178     -10.562  -9.738  17.367  1.00 91.12           N  
ATOM   2869  H   HIS A 178      -9.961  -9.487  16.595  1.00 91.12           H  
ATOM   2870  CA  HIS A 178     -10.085  -9.517  18.736  1.00 91.12           C  
ATOM   2871  HA  HIS A 178     -10.097 -10.465  19.274  1.00 91.12           H  
ATOM   2872  C   HIS A 178     -10.976  -8.540  19.517  1.00 91.12           C  
ATOM   2873  CB  HIS A 178      -8.640  -9.005  18.679  1.00 91.12           C  
ATOM   2874  HB2 HIS A 178      -8.610  -8.062  18.134  1.00 91.12           H  
ATOM   2875  HB3 HIS A 178      -8.032  -9.727  18.133  1.00 91.12           H  
ATOM   2876  O   HIS A 178     -11.204  -8.724  20.707  1.00 91.12           O  
ATOM   2877  CG  HIS A 178      -8.026  -8.794  20.041  1.00 91.12           C  
ATOM   2878  CD2 HIS A 178      -7.212  -9.667  20.712  1.00 91.12           C  
ATOM   2879  HD2 HIS A 178      -6.888 -10.635  20.359  1.00 91.12           H  
ATOM   2880  ND1 HIS A 178      -8.211  -7.704  20.865  1.00 91.12           N  
ATOM   2881  HD1 HIS A 178      -8.897  -6.974  20.738  1.00 91.12           H  
ATOM   2882  CE1 HIS A 178      -7.525  -7.919  22.000  1.00 91.12           C  
ATOM   2883  HE1 HIS A 178      -7.526  -7.270  22.863  1.00 91.12           H  
ATOM   2884  NE2 HIS A 178      -6.882  -9.092  21.940  1.00 91.12           N  
ATOM   2885  N   LYS A 179     -11.468  -7.479  18.866  1.00 86.47           N  
ATOM   2886  H   LYS A 179     -11.224  -7.362  17.893  1.00 86.47           H  
ATOM   2887  CA  LYS A 179     -12.276  -6.444  19.527  1.00 86.47           C  
ATOM   2888  HA  LYS A 179     -11.866  -6.270  20.522  1.00 86.47           H  
ATOM   2889  C   LYS A 179     -13.729  -6.869  19.763  1.00 86.47           C  
ATOM   2890  CB  LYS A 179     -12.178  -5.140  18.718  1.00 86.47           C  
ATOM   2891  HB2 LYS A 179     -11.126  -4.907  18.551  1.00 86.47           H  
ATOM   2892  HB3 LYS A 179     -12.665  -5.273  17.752  1.00 86.47           H  
ATOM   2893  O   LYS A 179     -14.313  -6.460  20.759  1.00 86.47           O  
ATOM   2894  CG  LYS A 179     -12.830  -3.969  19.467  1.00 86.47           C  
ATOM   2895  HG2 LYS A 179     -13.898  -4.161  19.575  1.00 86.47           H  
ATOM   2896  HG3 LYS A 179     -12.390  -3.893  20.461  1.00 86.47           H  
ATOM   2897  CD  LYS A 179     -12.651  -2.632  18.741  1.00 86.47           C  
ATOM   2898  HD2 LYS A 179     -13.068  -2.710  17.737  1.00 86.47           H  
ATOM   2899  HD3 LYS A 179     -11.591  -2.386  18.682  1.00 86.47           H  
ATOM   2900  CE  LYS A 179     -13.401  -1.560  19.542  1.00 86.47           C  
ATOM   2901  HE2 LYS A 179     -14.430  -1.895  19.672  1.00 86.47           H  
ATOM   2902  HE3 LYS A 179     -12.953  -1.488  20.534  1.00 86.47           H  
ATOM   2903  NZ  LYS A 179     -13.396  -0.236  18.875  1.00 86.47           N  
ATOM   2904  HZ1 LYS A 179     -13.891   0.434  19.446  1.00 86.47           H  
ATOM   2905  HZ2 LYS A 179     -12.457   0.105  18.730  1.00 86.47           H  
ATOM   2906  HZ3 LYS A 179     -13.899  -0.298  18.001  1.00 86.47           H  
ATOM   2907  N   TYR A 180     -14.314  -7.632  18.842  1.00 87.54           N  
ATOM   2908  H   TYR A 180     -13.773  -7.886  18.028  1.00 87.54           H  
ATOM   2909  CA  TYR A 180     -15.757  -7.888  18.802  1.00 87.54           C  
ATOM   2910  HA  TYR A 180     -16.234  -7.439  19.674  1.00 87.54           H  
ATOM   2911  C   TYR A 180     -16.139  -9.373  18.854  1.00 87.54           C  
ATOM   2912  CB  TYR A 180     -16.324  -7.214  17.549  1.00 87.54           C  
ATOM   2913  HB2 TYR A 180     -17.398  -7.398  17.515  1.00 87.54           H  
ATOM   2914  HB3 TYR A 180     -15.880  -7.702  16.682  1.00 87.54           H  
ATOM   2915  O   TYR A 180     -17.326  -9.689  18.909  1.00 87.54           O  
ATOM   2916  CG  TYR A 180     -16.092  -5.715  17.447  1.00 87.54           C  
ATOM   2917  CD1 TYR A 180     -16.474  -4.868  18.506  1.00 87.54           C  
ATOM   2918  HD1 TYR A 180     -16.890  -5.290  19.408  1.00 87.54           H  
ATOM   2919  CD2 TYR A 180     -15.550  -5.157  16.272  1.00 87.54           C  
ATOM   2920  HD2 TYR A 180     -15.267  -5.806  15.457  1.00 87.54           H  
ATOM   2921  CE1 TYR A 180     -16.379  -3.471  18.371  1.00 87.54           C  
ATOM   2922  HE1 TYR A 180     -16.730  -2.826  19.164  1.00 87.54           H  
ATOM   2923  CE2 TYR A 180     -15.439  -3.758  16.136  1.00 87.54           C  
ATOM   2924  HE2 TYR A 180     -15.070  -3.338  15.212  1.00 87.54           H  
ATOM   2925  OH  TYR A 180     -15.789  -1.560  17.050  1.00 87.54           O  
ATOM   2926  HH  TYR A 180     -15.900  -1.302  16.132  1.00 87.54           H  
ATOM   2927  CZ  TYR A 180     -15.872  -2.912  17.182  1.00 87.54           C  
ATOM   2928  N   GLY A 181     -15.163 -10.284  18.832  1.00 91.28           N  
ATOM   2929  H   GLY A 181     -14.204  -9.977  18.758  1.00 91.28           H  
ATOM   2930  CA  GLY A 181     -15.378 -11.720  18.995  1.00 91.28           C  
ATOM   2931  HA2 GLY A 181     -14.440 -12.251  18.838  1.00 91.28           H  
ATOM   2932  HA3 GLY A 181     -15.704 -11.910  20.018  1.00 91.28           H  
ATOM   2933  C   GLY A 181     -16.415 -12.285  18.024  1.00 91.28           C  
ATOM   2934  O   GLY A 181     -16.318 -12.111  16.805  1.00 91.28           O  
ATOM   2935  N   GLU A 182     -17.422 -12.952  18.584  1.00 92.57           N  
ATOM   2936  H   GLU A 182     -17.443 -13.044  19.589  1.00 92.57           H  
ATOM   2937  CA  GLU A 182     -18.499 -13.615  17.844  1.00 92.57           C  
ATOM   2938  HA  GLU A 182     -18.071 -14.372  17.186  1.00 92.57           H  
ATOM   2939  C   GLU A 182     -19.317 -12.662  16.968  1.00 92.57           C  
ATOM   2940  CB  GLU A 182     -19.437 -14.318  18.828  1.00 92.57           C  
ATOM   2941  HB2 GLU A 182     -19.842 -13.584  19.524  1.00 92.57           H  
ATOM   2942  HB3 GLU A 182     -20.257 -14.757  18.260  1.00 92.57           H  
ATOM   2943  O   GLU A 182     -19.697 -13.033  15.856  1.00 92.57           O  
ATOM   2944  CG  GLU A 182     -18.723 -15.433  19.605  1.00 92.57           C  
ATOM   2945  HG2 GLU A 182     -17.961 -14.991  20.248  1.00 92.57           H  
ATOM   2946  HG3 GLU A 182     -18.223 -16.087  18.890  1.00 92.57           H  
ATOM   2947  CD  GLU A 182     -19.689 -16.260  20.463  1.00 92.57           C  
ATOM   2948  OE1 GLU A 182     -19.259 -17.356  20.878  1.00 92.57           O  
ATOM   2949  OE2 GLU A 182     -20.823 -15.786  20.690  1.00 92.57           O  
ATOM   2950  N   ALA A 183     -19.518 -11.409  17.395  1.00 89.82           N  
ATOM   2951  H   ALA A 183     -19.142 -11.131  18.290  1.00 89.82           H  
ATOM   2952  CA  ALA A 183     -20.255 -10.426  16.601  1.00 89.82           C  
ATOM   2953  HA  ALA A 183     -21.252 -10.818  16.401  1.00 89.82           H  
ATOM   2954  C   ALA A 183     -19.572 -10.177  15.246  1.00 89.82           C  
ATOM   2955  CB  ALA A 183     -20.394  -9.132  17.411  1.00 89.82           C  
ATOM   2956  HB1 ALA A 183     -20.986  -8.410  16.847  1.00 89.82           H  
ATOM   2957  HB2 ALA A 183     -19.413  -8.704  17.617  1.00 89.82           H  
ATOM   2958  HB3 ALA A 183     -20.900  -9.340  18.354  1.00 89.82           H  
ATOM   2959  O   ALA A 183     -20.235 -10.089  14.211  1.00 89.82           O  
ATOM   2960  N   PHE A 184     -18.235 -10.137  15.223  1.00 91.10           N  
ATOM   2961  H   PHE A 184     -17.736 -10.309  16.083  1.00 91.10           H  
ATOM   2962  CA  PHE A 184     -17.492 -10.001  13.973  1.00 91.10           C  
ATOM   2963  HA  PHE A 184     -17.982  -9.237  13.369  1.00 91.10           H  
ATOM   2964  C   PHE A 184     -17.494 -11.287  13.138  1.00 91.10           C  
ATOM   2965  CB  PHE A 184     -16.065  -9.532  14.258  1.00 91.10           C  
ATOM   2966  HB2 PHE A 184     -16.110  -8.555  14.739  1.00 91.10           H  
ATOM   2967  HB3 PHE A 184     -15.572 -10.233  14.932  1.00 91.10           H  
ATOM   2968  O   PHE A 184     -17.560 -11.216  11.909  1.00 91.10           O  
ATOM   2969  CG  PHE A 184     -15.268  -9.385  12.986  1.00 91.10           C  
ATOM   2970  CD1 PHE A 184     -14.227 -10.280  12.684  1.00 91.10           C  
ATOM   2971  HD1 PHE A 184     -13.965 -11.058  13.386  1.00 91.10           H  
ATOM   2972  CD2 PHE A 184     -15.654  -8.408  12.053  1.00 91.10           C  
ATOM   2973  HD2 PHE A 184     -16.472  -7.737  12.270  1.00 91.10           H  
ATOM   2974  CE1 PHE A 184     -13.552 -10.182  11.457  1.00 91.10           C  
ATOM   2975  HE1 PHE A 184     -12.742 -10.859  11.229  1.00 91.10           H  
ATOM   2976  CE2 PHE A 184     -15.008  -8.336  10.814  1.00 91.10           C  
ATOM   2977  HE2 PHE A 184     -15.334  -7.604  10.089  1.00 91.10           H  
ATOM   2978  CZ  PHE A 184     -13.957  -9.218  10.519  1.00 91.10           C  
ATOM   2979  HZ  PHE A 184     -13.475  -9.164   9.555  1.00 91.10           H  
ATOM   2980  N   LEU A 185     -17.469 -12.464  13.771  1.00 92.40           N  
ATOM   2981  H   LEU A 185     -17.453 -12.472  14.781  1.00 92.40           H  
ATOM   2982  CA  LEU A 185     -17.611 -13.732  13.050  1.00 92.40           C  
ATOM   2983  HA  LEU A 185     -16.843 -13.783  12.278  1.00 92.40           H  
ATOM   2984  C   LEU A 185     -18.955 -13.804  12.316  1.00 92.40           C  
ATOM   2985  CB  LEU A 185     -17.443 -14.925  14.007  1.00 92.40           C  
ATOM   2986  HB2 LEU A 185     -18.150 -14.823  14.830  1.00 92.40           H  
ATOM   2987  HB3 LEU A 185     -17.704 -15.836  13.470  1.00 92.40           H  
ATOM   2988  O   LEU A 185     -18.986 -14.201  11.152  1.00 92.40           O  
ATOM   2989  CG  LEU A 185     -16.027 -15.095  14.582  1.00 92.40           C  
ATOM   2990  HG  LEU A 185     -15.732 -14.191  15.115  1.00 92.40           H  
ATOM   2991  CD1 LEU A 185     -16.011 -16.264  15.566  1.00 92.40           C  
ATOM   2992 HD11 LEU A 185     -16.282 -17.191  15.061  1.00 92.40           H  
ATOM   2993 HD12 LEU A 185     -15.021 -16.371  16.008  1.00 92.40           H  
ATOM   2994 HD13 LEU A 185     -16.725 -16.085  16.370  1.00 92.40           H  
ATOM   2995  CD2 LEU A 185     -14.994 -15.383  13.486  1.00 92.40           C  
ATOM   2996 HD21 LEU A 185     -14.869 -14.506  12.851  1.00 92.40           H  
ATOM   2997 HD22 LEU A 185     -14.032 -15.612  13.945  1.00 92.40           H  
ATOM   2998 HD23 LEU A 185     -15.316 -16.236  12.889  1.00 92.40           H  
ATOM   2999  N   ALA A 186     -20.036 -13.334  12.940  1.00 91.86           N  
ATOM   3000  H   ALA A 186     -19.956 -13.068  13.911  1.00 91.86           H  
ATOM   3001  CA  ALA A 186     -21.347 -13.251  12.305  1.00 91.86           C  
ATOM   3002  HA  ALA A 186     -21.619 -14.246  11.954  1.00 91.86           H  
ATOM   3003  C   ALA A 186     -21.341 -12.314  11.077  1.00 91.86           C  
ATOM   3004  CB  ALA A 186     -22.362 -12.829  13.372  1.00 91.86           C  
ATOM   3005  HB1 ALA A 186     -22.200 -11.791  13.665  1.00 91.86           H  
ATOM   3006  HB2 ALA A 186     -23.374 -12.951  12.986  1.00 91.86           H  
ATOM   3007  HB3 ALA A 186     -22.257 -13.464  14.252  1.00 91.86           H  
ATOM   3008  O   ALA A 186     -21.848 -12.685  10.019  1.00 91.86           O  
ATOM   3009  N   VAL A 187     -20.694 -11.143  11.168  1.00 90.17           N  
ATOM   3010  H   VAL A 187     -20.326 -10.871  12.069  1.00 90.17           H  
ATOM   3011  CA  VAL A 187     -20.500 -10.235  10.016  1.00 90.17           C  
ATOM   3012  HA  VAL A 187     -21.472  -9.999   9.583  1.00 90.17           H  
ATOM   3013  C   VAL A 187     -19.669 -10.904   8.917  1.00 90.17           C  
ATOM   3014  CB  VAL A 187     -19.838  -8.911  10.457  1.00 90.17           C  
ATOM   3015  HB  VAL A 187     -18.924  -9.132  11.007  1.00 90.17           H  
ATOM   3016  O   VAL A 187     -19.990 -10.801   7.732  1.00 90.17           O  
ATOM   3017  CG1 VAL A 187     -19.471  -8.007   9.271  1.00 90.17           C  
ATOM   3018 HG11 VAL A 187     -19.108  -7.046   9.634  1.00 90.17           H  
ATOM   3019 HG12 VAL A 187     -20.350  -7.835   8.649  1.00 90.17           H  
ATOM   3020 HG13 VAL A 187     -18.684  -8.459   8.667  1.00 90.17           H  
ATOM   3021  CG2 VAL A 187     -20.773  -8.113  11.371  1.00 90.17           C  
ATOM   3022 HG21 VAL A 187     -21.060  -8.702  12.242  1.00 90.17           H  
ATOM   3023 HG22 VAL A 187     -20.273  -7.208  11.718  1.00 90.17           H  
ATOM   3024 HG23 VAL A 187     -21.674  -7.829  10.827  1.00 90.17           H  
ATOM   3025  N   LYS A 188     -18.610 -11.640   9.277  1.00 92.42           N  
ATOM   3026  H   LYS A 188     -18.375 -11.677  10.258  1.00 92.42           H  
ATOM   3027  CA  LYS A 188     -17.773 -12.374   8.315  1.00 92.42           C  
ATOM   3028  HA  LYS A 188     -17.427 -11.660   7.568  1.00 92.42           H  
ATOM   3029  C   LYS A 188     -18.574 -13.436   7.556  1.00 92.42           C  
ATOM   3030  CB  LYS A 188     -16.549 -12.951   9.044  1.00 92.42           C  
ATOM   3031  HB2 LYS A 188     -16.873 -13.676   9.790  1.00 92.42           H  
ATOM   3032  HB3 LYS A 188     -16.041 -12.135   9.558  1.00 92.42           H  
ATOM   3033  O   LYS A 188     -18.353 -13.593   6.358  1.00 92.42           O  
ATOM   3034  CG  LYS A 188     -15.557 -13.632   8.089  1.00 92.42           C  
ATOM   3035  HG2 LYS A 188     -15.310 -12.949   7.276  1.00 92.42           H  
ATOM   3036  HG3 LYS A 188     -16.013 -14.528   7.668  1.00 92.42           H  
ATOM   3037  CD  LYS A 188     -14.268 -14.022   8.821  1.00 92.42           C  
ATOM   3038  HD2 LYS A 188     -13.815 -13.127   9.247  1.00 92.42           H  
ATOM   3039  HD3 LYS A 188     -14.514 -14.714   9.626  1.00 92.42           H  
ATOM   3040  CE  LYS A 188     -13.286 -14.683   7.848  1.00 92.42           C  
ATOM   3041  HE2 LYS A 188     -13.057 -13.974   7.052  1.00 92.42           H  
ATOM   3042  HE3 LYS A 188     -13.768 -15.553   7.401  1.00 92.42           H  
ATOM   3043  NZ  LYS A 188     -12.034 -15.086   8.534  1.00 92.42           N  
ATOM   3044  HZ1 LYS A 188     -12.233 -15.729   9.288  1.00 92.42           H  
ATOM   3045  HZ2 LYS A 188     -11.573 -14.274   8.918  1.00 92.42           H  
ATOM   3046  HZ3 LYS A 188     -11.401 -15.535   7.888  1.00 92.42           H  
ATOM   3047  N   GLN A 189     -19.530 -14.095   8.215  1.00 93.36           N  
ATOM   3048  H   GLN A 189     -19.627 -13.924   9.206  1.00 93.36           H  
ATOM   3049  CA  GLN A 189     -20.442 -15.061   7.592  1.00 93.36           C  
ATOM   3050  HA  GLN A 189     -19.854 -15.738   6.973  1.00 93.36           H  
ATOM   3051  C   GLN A 189     -21.471 -14.426   6.648  1.00 93.36           C  
ATOM   3052  CB  GLN A 189     -21.173 -15.885   8.668  1.00 93.36           C  
ATOM   3053  HB2 GLN A 189     -21.954 -16.479   8.193  1.00 93.36           H  
ATOM   3054  HB3 GLN A 189     -21.661 -15.208   9.370  1.00 93.36           H  
ATOM   3055  O   GLN A 189     -21.983 -15.119   5.778  1.00 93.36           O  
ATOM   3056  CG  GLN A 189     -20.265 -16.842   9.455  1.00 93.36           C  
ATOM   3057  HG2 GLN A 189     -20.854 -17.310  10.244  1.00 93.36           H  
ATOM   3058  HG3 GLN A 189     -19.459 -16.282   9.930  1.00 93.36           H  
ATOM   3059  CD  GLN A 189     -19.635 -17.947   8.613  1.00 93.36           C  
ATOM   3060  NE2 GLN A 189     -18.731 -18.717   9.173  1.00 93.36           N  
ATOM   3061 HE21 GLN A 189     -18.558 -18.663  10.167  1.00 93.36           H  
ATOM   3062 HE22 GLN A 189     -18.419 -19.490   8.602  1.00 93.36           H  
ATOM   3063  OE1 GLN A 189     -19.911 -18.135   7.443  1.00 93.36           O  
ATOM   3064  N   ARG A 190     -21.744 -13.120   6.736  1.00 93.29           N  
ATOM   3065  H   ARG A 190     -21.355 -12.606   7.513  1.00 93.29           H  
ATOM   3066  CA  ARG A 190     -22.683 -12.408   5.841  1.00 93.29           C  
ATOM   3067  HA  ARG A 190     -23.282 -13.120   5.273  1.00 93.29           H  
ATOM   3068  C   ARG A 190     -22.011 -11.522   4.793  1.00 93.29           C  
ATOM   3069  CB  ARG A 190     -23.655 -11.586   6.688  1.00 93.29           C  
ATOM   3070  HB2 ARG A 190     -24.288 -10.991   6.030  1.00 93.29           H  
ATOM   3071  HB3 ARG A 190     -23.081 -10.910   7.322  1.00 93.29           H  
ATOM   3072  O   ARG A 190     -22.674 -10.908   3.967  1.00 93.29           O  
ATOM   3073  CG  ARG A 190     -24.562 -12.477   7.548  1.00 93.29           C  
ATOM   3074  HG2 ARG A 190     -23.970 -13.020   8.285  1.00 93.29           H  
ATOM   3075  HG3 ARG A 190     -25.071 -13.197   6.908  1.00 93.29           H  
ATOM   3076  CD  ARG A 190     -25.615 -11.629   8.264  1.00 93.29           C  
ATOM   3077  HD2 ARG A 190     -26.281 -12.280   8.832  1.00 93.29           H  
ATOM   3078  HD3 ARG A 190     -26.217 -11.117   7.514  1.00 93.29           H  
ATOM   3079  NE  ARG A 190     -24.997 -10.622   9.142  1.00 93.29           N  
ATOM   3080  HE  ARG A 190     -24.717  -9.755   8.706  1.00 93.29           H  
ATOM   3081  NH1 ARG A 190     -24.887 -11.827  11.082  1.00 93.29           N  
ATOM   3082 HH11 ARG A 190     -24.728 -11.855  12.079  1.00 93.29           H  
ATOM   3083 HH12 ARG A 190     -25.251 -12.623  10.578  1.00 93.29           H  
ATOM   3084  NH2 ARG A 190     -24.204  -9.693  11.038  1.00 93.29           N  
ATOM   3085 HH21 ARG A 190     -24.025  -9.692  12.032  1.00 93.29           H  
ATOM   3086 HH22 ARG A 190     -24.178  -8.819  10.532  1.00 93.29           H  
ATOM   3087  CZ  ARG A 190     -24.693 -10.724  10.415  1.00 93.29           C  
ATOM   3088  N   THR A 191     -20.686 -11.432   4.810  1.00 93.47           N  
ATOM   3089  H   THR A 191     -20.191 -11.949   5.523  1.00 93.47           H  
ATOM   3090  CA  THR A 191     -19.913 -10.571   3.902  1.00 93.47           C  
ATOM   3091  HA  THR A 191     -20.565 -10.189   3.117  1.00 93.47           H  
ATOM   3092  C   THR A 191     -18.807 -11.361   3.203  1.00 93.47           C  
ATOM   3093  CB  THR A 191     -19.345  -9.349   4.645  1.00 93.47           C  
ATOM   3094  HB  THR A 191     -18.755  -8.759   3.943  1.00 93.47           H  
ATOM   3095  O   THR A 191     -18.492 -12.494   3.577  1.00 93.47           O  
ATOM   3096  CG2 THR A 191     -20.428  -8.443   5.231  1.00 93.47           C  
ATOM   3097 HG21 THR A 191     -19.968  -7.570   5.693  1.00 93.47           H  
ATOM   3098 HG22 THR A 191     -21.021  -8.967   5.981  1.00 93.47           H  
ATOM   3099 HG23 THR A 191     -21.090  -8.100   4.436  1.00 93.47           H  
ATOM   3100  OG1 THR A 191     -18.512  -9.767   5.705  1.00 93.47           O  
ATOM   3101  HG1 THR A 191     -19.118 -10.018   6.405  1.00 93.47           H  
ATOM   3102  N   SER A 192     -18.194 -10.785   2.169  1.00 95.32           N  
ATOM   3103  H   SER A 192     -18.484  -9.863   1.875  1.00 95.32           H  
ATOM   3104  CA  SER A 192     -17.003 -11.351   1.522  1.00 95.32           C  
ATOM   3105  HA  SER A 192     -16.577 -12.116   2.171  1.00 95.32           H  
ATOM   3106  C   SER A 192     -15.925 -10.290   1.326  1.00 95.32           C  
ATOM   3107  CB  SER A 192     -17.331 -12.029   0.189  1.00 95.32           C  
ATOM   3108  HB2 SER A 192     -18.113 -12.776   0.328  1.00 95.32           H  
ATOM   3109  HB3 SER A 192     -17.650 -11.288  -0.543  1.00 95.32           H  
ATOM   3110  O   SER A 192     -16.216  -9.099   1.290  1.00 95.32           O  
ATOM   3111  OG  SER A 192     -16.132 -12.660  -0.225  1.00 95.32           O  
ATOM   3112  HG  SER A 192     -16.258 -13.240  -0.980  1.00 95.32           H  
ATOM   3113  N   ILE A 193     -14.672 -10.726   1.215  1.00 95.61           N  
ATOM   3114  H   ILE A 193     -14.556 -11.727   1.152  1.00 95.61           H  
ATOM   3115  CA  ILE A 193     -13.562  -9.882   0.759  1.00 95.61           C  
ATOM   3116  HA  ILE A 193     -13.603  -8.916   1.263  1.00 95.61           H  
ATOM   3117  C   ILE A 193     -13.697  -9.615  -0.748  1.00 95.61           C  
ATOM   3118  CB  ILE A 193     -12.217 -10.564   1.103  1.00 95.61           C  
ATOM   3119  HB  ILE A 193     -12.231 -11.574   0.693  1.00 95.61           H  
ATOM   3120  O   ILE A 193     -13.411  -8.506  -1.193  1.00 95.61           O  
ATOM   3121  CG1 ILE A 193     -12.025 -10.647   2.635  1.00 95.61           C  
ATOM   3122 HG12 ILE A 193     -11.703  -9.676   3.011  1.00 95.61           H  
ATOM   3123 HG13 ILE A 193     -12.970 -10.894   3.120  1.00 95.61           H  
ATOM   3124  CG2 ILE A 193     -11.029  -9.807   0.483  1.00 95.61           C  
ATOM   3125 HG21 ILE A 193     -11.024  -8.771   0.822  1.00 95.61           H  
ATOM   3126 HG22 ILE A 193     -11.089  -9.826  -0.605  1.00 95.61           H  
ATOM   3127 HG23 ILE A 193     -10.085 -10.278   0.757  1.00 95.61           H  
ATOM   3128  CD1 ILE A 193     -11.006 -11.707   3.072  1.00 95.61           C  
ATOM   3129 HD11 ILE A 193     -10.036 -11.540   2.604  1.00 95.61           H  
ATOM   3130 HD12 ILE A 193     -11.366 -12.697   2.792  1.00 95.61           H  
ATOM   3131 HD13 ILE A 193     -10.887 -11.667   4.155  1.00 95.61           H  
ATOM   3132  N   ILE A 194     -14.158 -10.606  -1.518  1.00 96.37           N  
ATOM   3133  H   ILE A 194     -14.478 -11.458  -1.079  1.00 96.37           H  
ATOM   3134  CA  ILE A 194     -14.355 -10.491  -2.965  1.00 96.37           C  
ATOM   3135  HA  ILE A 194     -13.517  -9.925  -3.372  1.00 96.37           H  
ATOM   3136  C   ILE A 194     -15.676  -9.745  -3.225  1.00 96.37           C  
ATOM   3137  CB  ILE A 194     -14.333 -11.878  -3.646  1.00 96.37           C  
ATOM   3138  HB  ILE A 194     -15.150 -12.467  -3.229  1.00 96.37           H  
ATOM   3139  O   ILE A 194     -16.712 -10.164  -2.694  1.00 96.37           O  
ATOM   3140  CG1 ILE A 194     -12.994 -12.600  -3.357  1.00 96.37           C  
ATOM   3141 HG12 ILE A 194     -12.863 -12.698  -2.279  1.00 96.37           H  
ATOM   3142 HG13 ILE A 194     -12.173 -11.994  -3.740  1.00 96.37           H  
ATOM   3143  CG2 ILE A 194     -14.575 -11.750  -5.162  1.00 96.37           C  
ATOM   3144 HG21 ILE A 194     -15.532 -11.268  -5.363  1.00 96.37           H  
ATOM   3145 HG22 ILE A 194     -14.627 -12.738  -5.620  1.00 96.37           H  
ATOM   3146 HG23 ILE A 194     -13.775 -11.178  -5.632  1.00 96.37           H  
ATOM   3147  CD1 ILE A 194     -12.869 -14.012  -3.946  1.00 96.37           C  
ATOM   3148 HD11 ILE A 194     -13.712 -14.629  -3.636  1.00 96.37           H  
ATOM   3149 HD12 ILE A 194     -12.826 -13.971  -5.035  1.00 96.37           H  
ATOM   3150 HD13 ILE A 194     -11.947 -14.468  -3.586  1.00 96.37           H  
ATOM   3151  N   PRO A 195     -15.670  -8.666  -4.032  1.00 95.03           N  
ATOM   3152  CA  PRO A 195     -16.879  -7.945  -4.423  1.00 95.03           C  
ATOM   3153  HA  PRO A 195     -17.246  -7.377  -3.568  1.00 95.03           H  
ATOM   3154  C   PRO A 195     -17.998  -8.860  -4.918  1.00 95.03           C  
ATOM   3155  CB  PRO A 195     -16.439  -6.958  -5.505  1.00 95.03           C  
ATOM   3156  HB2 PRO A 195     -17.054  -6.059  -5.515  1.00 95.03           H  
ATOM   3157  HB3 PRO A 195     -16.449  -7.439  -6.484  1.00 95.03           H  
ATOM   3158  O   PRO A 195     -17.762  -9.753  -5.725  1.00 95.03           O  
ATOM   3159  CG  PRO A 195     -15.000  -6.657  -5.109  1.00 95.03           C  
ATOM   3160  HG2 PRO A 195     -15.006  -5.928  -4.299  1.00 95.03           H  
ATOM   3161  HG3 PRO A 195     -14.411  -6.303  -5.955  1.00 95.03           H  
ATOM   3162  CD  PRO A 195     -14.499  -8.004  -4.595  1.00 95.03           C  
ATOM   3163  HD2 PRO A 195     -13.726  -7.844  -3.844  1.00 95.03           H  
ATOM   3164  HD3 PRO A 195     -14.111  -8.595  -5.425  1.00 95.03           H  
ATOM   3165  N   PHE A 196     -19.217  -8.616  -4.436  1.00 96.06           N  
ATOM   3166  H   PHE A 196     -19.280  -7.924  -3.703  1.00 96.06           H  
ATOM   3167  CA  PHE A 196     -20.459  -9.313  -4.797  1.00 96.06           C  
ATOM   3168  HA  PHE A 196     -21.253  -8.846  -4.214  1.00 96.06           H  
ATOM   3169  C   PHE A 196     -20.538 -10.804  -4.447  1.00 96.06           C  
ATOM   3170  CB  PHE A 196     -20.808  -9.075  -6.274  1.00 96.06           C  
ATOM   3171  HB2 PHE A 196     -21.761  -9.557  -6.490  1.00 96.06           H  
ATOM   3172  HB3 PHE A 196     -20.064  -9.554  -6.910  1.00 96.06           H  
ATOM   3173  O   PHE A 196     -21.630 -11.360  -4.515  1.00 96.06           O  
ATOM   3174  CG  PHE A 196     -20.928  -7.616  -6.653  1.00 96.06           C  
ATOM   3175  CD1 PHE A 196     -22.128  -6.928  -6.399  1.00 96.06           C  
ATOM   3176  HD1 PHE A 196     -22.963  -7.444  -5.948  1.00 96.06           H  
ATOM   3177  CD2 PHE A 196     -19.854  -6.949  -7.272  1.00 96.06           C  
ATOM   3178  HD2 PHE A 196     -18.941  -7.484  -7.486  1.00 96.06           H  
ATOM   3179  CE1 PHE A 196     -22.256  -5.578  -6.766  1.00 96.06           C  
ATOM   3180  HE1 PHE A 196     -23.186  -5.057  -6.594  1.00 96.06           H  
ATOM   3181  CE2 PHE A 196     -19.977  -5.594  -7.624  1.00 96.06           C  
ATOM   3182  HE2 PHE A 196     -19.157  -5.086  -8.109  1.00 96.06           H  
ATOM   3183  CZ  PHE A 196     -21.178  -4.908  -7.369  1.00 96.06           C  
ATOM   3184  HZ  PHE A 196     -21.280  -3.872  -7.655  1.00 96.06           H  
ATOM   3185  N   GLN A 197     -19.458 -11.451  -3.999  1.00 97.29           N  
ATOM   3186  H   GLN A 197     -18.570 -10.971  -4.021  1.00 97.29           H  
ATOM   3187  CA  GLN A 197     -19.474 -12.888  -3.708  1.00 97.29           C  
ATOM   3188  HA  GLN A 197     -19.720 -13.424  -4.624  1.00 97.29           H  
ATOM   3189  C   GLN A 197     -20.543 -13.260  -2.665  1.00 97.29           C  
ATOM   3190  CB  GLN A 197     -18.074 -13.324  -3.261  1.00 97.29           C  
ATOM   3191  HB2 GLN A 197     -17.363 -13.120  -4.062  1.00 97.29           H  
ATOM   3192  HB3 GLN A 197     -17.788 -12.742  -2.385  1.00 97.29           H  
ATOM   3193  O   GLN A 197     -21.303 -14.197  -2.876  1.00 97.29           O  
ATOM   3194  CG  GLN A 197     -18.031 -14.822  -2.919  1.00 97.29           C  
ATOM   3195  HG2 GLN A 197     -18.789 -15.049  -2.170  1.00 97.29           H  
ATOM   3196  HG3 GLN A 197     -18.252 -15.406  -3.813  1.00 97.29           H  
ATOM   3197  CD  GLN A 197     -16.708 -15.292  -2.342  1.00 97.29           C  
ATOM   3198  NE2 GLN A 197     -16.606 -16.552  -2.005  1.00 97.29           N  
ATOM   3199 HE21 GLN A 197     -15.732 -16.903  -1.641  1.00 97.29           H  
ATOM   3200 HE22 GLN A 197     -17.431 -17.132  -2.066  1.00 97.29           H  
ATOM   3201  OE1 GLN A 197     -15.788 -14.523  -2.104  1.00 97.29           O  
ATOM   3202  N   ALA A 198     -20.662 -12.504  -1.567  1.00 96.35           N  
ATOM   3203  H   ALA A 198     -20.054 -11.705  -1.461  1.00 96.35           H  
ATOM   3204  CA  ALA A 198     -21.674 -12.788  -0.542  1.00 96.35           C  
ATOM   3205  HA  ALA A 198     -21.585 -13.833  -0.247  1.00 96.35           H  
ATOM   3206  C   ALA A 198     -23.115 -12.588  -1.045  1.00 96.35           C  
ATOM   3207  CB  ALA A 198     -21.394 -11.910   0.681  1.00 96.35           C  
ATOM   3208  HB1 ALA A 198     -22.123 -12.133   1.460  1.00 96.35           H  
ATOM   3209  HB2 ALA A 198     -21.472 -10.855   0.416  1.00 96.35           H  
ATOM   3210  HB3 ALA A 198     -20.396 -12.128   1.061  1.00 96.35           H  
ATOM   3211  O   ALA A 198     -24.028 -13.236  -0.540  1.00 96.35           O  
ATOM   3212  N   ILE A 199     -23.311 -11.709  -2.034  1.00 95.75           N  
ATOM   3213  H   ILE A 199     -22.499 -11.297  -2.472  1.00 95.75           H  
ATOM   3214  CA  ILE A 199     -24.613 -11.473  -2.668  1.00 95.75           C  
ATOM   3215  HA  ILE A 199     -25.380 -11.474  -1.893  1.00 95.75           H  
ATOM   3216  C   ILE A 199     -24.951 -12.632  -3.607  1.00 95.75           C  
ATOM   3217  CB  ILE A 199     -24.645 -10.098  -3.380  1.00 95.75           C  
ATOM   3218  HB  ILE A 199     -23.821 -10.055  -4.092  1.00 95.75           H  
ATOM   3219  O   ILE A 199     -26.048 -13.175  -3.540  1.00 95.75           O  
ATOM   3220  CG1 ILE A 199     -24.474  -8.949  -2.356  1.00 95.75           C  
ATOM   3221 HG12 ILE A 199     -25.389  -8.848  -1.771  1.00 95.75           H  
ATOM   3222 HG13 ILE A 199     -23.665  -9.184  -1.665  1.00 95.75           H  
ATOM   3223  CG2 ILE A 199     -25.959  -9.916  -4.162  1.00 95.75           C  
ATOM   3224 HG21 ILE A 199     -26.809 -10.004  -3.485  1.00 95.75           H  
ATOM   3225 HG22 ILE A 199     -25.987  -8.946  -4.658  1.00 95.75           H  
ATOM   3226 HG23 ILE A 199     -26.053 -10.677  -4.937  1.00 95.75           H  
ATOM   3227  CD1 ILE A 199     -24.129  -7.594  -2.987  1.00 95.75           C  
ATOM   3228 HD11 ILE A 199     -23.180  -7.665  -3.518  1.00 95.75           H  
ATOM   3229 HD12 ILE A 199     -24.908  -7.273  -3.678  1.00 95.75           H  
ATOM   3230 HD13 ILE A 199     -24.033  -6.848  -2.197  1.00 95.75           H  
ATOM   3231  N   TRP A 200     -23.988 -13.052  -4.431  1.00 96.87           N  
ATOM   3232  H   TRP A 200     -23.105 -12.562  -4.430  1.00 96.87           H  
ATOM   3233  CA  TRP A 200     -24.127 -14.205  -5.322  1.00 96.87           C  
ATOM   3234  HA  TRP A 200     -24.958 -14.038  -6.007  1.00 96.87           H  
ATOM   3235  C   TRP A 200     -24.429 -15.500  -4.554  1.00 96.87           C  
ATOM   3236  CB  TRP A 200     -22.835 -14.343  -6.133  1.00 96.87           C  
ATOM   3237  HB2 TRP A 200     -21.999 -14.518  -5.457  1.00 96.87           H  
ATOM   3238  HB3 TRP A 200     -22.646 -13.405  -6.655  1.00 96.87           H  
ATOM   3239  O   TRP A 200     -25.260 -16.296  -4.975  1.00 96.87           O  
ATOM   3240  CG  TRP A 200     -22.864 -15.444  -7.142  1.00 96.87           C  
ATOM   3241  CD1 TRP A 200     -22.681 -16.758  -6.877  1.00 96.87           C  
ATOM   3242  HD1 TRP A 200     -22.485 -17.170  -5.898  1.00 96.87           H  
ATOM   3243  CD2 TRP A 200     -23.147 -15.359  -8.570  1.00 96.87           C  
ATOM   3244  CE2 TRP A 200     -23.129 -16.680  -9.111  1.00 96.87           C  
ATOM   3245  CE3 TRP A 200     -23.429 -14.301  -9.462  1.00 96.87           C  
ATOM   3246  HE3 TRP A 200     -23.460 -13.289  -9.085  1.00 96.87           H  
ATOM   3247  NE1 TRP A 200     -22.842 -17.491  -8.035  1.00 96.87           N  
ATOM   3248  HE1 TRP A 200     -22.799 -18.500  -8.064  1.00 96.87           H  
ATOM   3249  CH2 TRP A 200     -23.647 -15.864 -11.328  1.00 96.87           C  
ATOM   3250  HH2 TRP A 200     -23.842 -16.047 -12.374  1.00 96.87           H  
ATOM   3251  CZ2 TRP A 200     -23.375 -16.940 -10.465  1.00 96.87           C  
ATOM   3252  HZ2 TRP A 200     -23.359 -17.954 -10.838  1.00 96.87           H  
ATOM   3253  CZ3 TRP A 200     -23.673 -14.550 -10.826  1.00 96.87           C  
ATOM   3254  HZ3 TRP A 200     -23.891 -13.729 -11.493  1.00 96.87           H  
ATOM   3255  N   GLU A 201     -23.787 -15.697  -3.402  1.00 97.14           N  
ATOM   3256  H   GLU A 201     -23.059 -15.043  -3.153  1.00 97.14           H  
ATOM   3257  CA  GLU A 201     -24.003 -16.848  -2.514  1.00 97.14           C  
ATOM   3258  HA  GLU A 201     -24.098 -17.753  -3.114  1.00 97.14           H  
ATOM   3259  C   GLU A 201     -25.293 -16.746  -1.671  1.00 97.14           C  
ATOM   3260  CB  GLU A 201     -22.775 -16.994  -1.594  1.00 97.14           C  
ATOM   3261  HB2 GLU A 201     -22.978 -17.738  -0.824  1.00 97.14           H  
ATOM   3262  HB3 GLU A 201     -22.616 -16.036  -1.100  1.00 97.14           H  
ATOM   3263  O   GLU A 201     -25.577 -17.646  -0.885  1.00 97.14           O  
ATOM   3264  CG  GLU A 201     -21.492 -17.426  -2.332  1.00 97.14           C  
ATOM   3265  HG2 GLU A 201     -21.364 -16.824  -3.232  1.00 97.14           H  
ATOM   3266  HG3 GLU A 201     -21.607 -18.463  -2.646  1.00 97.14           H  
ATOM   3267  CD  GLU A 201     -20.221 -17.287  -1.471  1.00 97.14           C  
ATOM   3268  OE1 GLU A 201     -19.140 -17.723  -1.926  1.00 97.14           O  
ATOM   3269  OE2 GLU A 201     -20.268 -16.664  -0.377  1.00 97.14           O  
ATOM   3270  N   GLY A 202     -26.057 -15.649  -1.768  1.00 95.91           N  
ATOM   3271  H   GLY A 202     -25.822 -14.961  -2.469  1.00 95.91           H  
ATOM   3272  CA  GLY A 202     -27.296 -15.441  -1.005  1.00 95.91           C  
ATOM   3273  HA2 GLY A 202     -27.836 -14.604  -1.448  1.00 95.91           H  
ATOM   3274  HA3 GLY A 202     -27.918 -16.332  -1.091  1.00 95.91           H  
ATOM   3275  C   GLY A 202     -27.105 -15.140   0.489  1.00 95.91           C  
ATOM   3276  O   GLY A 202     -28.083 -15.035   1.225  1.00 95.91           O  
ATOM   3277  N   ARG A 203     -25.862 -14.959   0.955  1.00 94.72           N  
ATOM   3278  H   ARG A 203     -25.116 -15.005   0.276  1.00 94.72           H  
ATOM   3279  CA  ARG A 203     -25.538 -14.577   2.347  1.00 94.72           C  
ATOM   3280  HA  ARG A 203     -26.185 -15.137   3.022  1.00 94.72           H  
ATOM   3281  C   ARG A 203     -25.813 -13.099   2.630  1.00 94.72           C  
ATOM   3282  CB  ARG A 203     -24.071 -14.913   2.659  1.00 94.72           C  
ATOM   3283  HB2 ARG A 203     -23.862 -14.639   3.693  1.00 94.72           H  
ATOM   3284  HB3 ARG A 203     -23.422 -14.328   2.007  1.00 94.72           H  
ATOM   3285  O   ARG A 203     -25.852 -12.691   3.790  1.00 94.72           O  
ATOM   3286  CG  ARG A 203     -23.764 -16.407   2.482  1.00 94.72           C  
ATOM   3287  HG2 ARG A 203     -23.889 -16.689   1.437  1.00 94.72           H  
ATOM   3288  HG3 ARG A 203     -24.470 -16.986   3.078  1.00 94.72           H  
ATOM   3289  CD  ARG A 203     -22.343 -16.779   2.920  1.00 94.72           C  
ATOM   3290  HD2 ARG A 203     -22.228 -17.855   2.792  1.00 94.72           H  
ATOM   3291  HD3 ARG A 203     -22.219 -16.574   3.983  1.00 94.72           H  
ATOM   3292  NE  ARG A 203     -21.309 -16.111   2.109  1.00 94.72           N  
ATOM   3293  HE  ARG A 203     -21.191 -16.453   1.166  1.00 94.72           H  
ATOM   3294  NH1 ARG A 203     -20.314 -14.712   3.653  1.00 94.72           N  
ATOM   3295 HH11 ARG A 203     -19.590 -14.044   3.875  1.00 94.72           H  
ATOM   3296 HH12 ARG A 203     -20.993 -15.013   4.337  1.00 94.72           H  
ATOM   3297  NH2 ARG A 203     -19.515 -14.875   1.591  1.00 94.72           N  
ATOM   3298 HH21 ARG A 203     -18.723 -14.314   1.869  1.00 94.72           H  
ATOM   3299 HH22 ARG A 203     -19.547 -15.404   0.731  1.00 94.72           H  
ATOM   3300  CZ  ARG A 203     -20.399 -15.233   2.467  1.00 94.72           C  
ATOM   3301  N   GLN A 204     -25.969 -12.307   1.570  1.00 93.10           N  
ATOM   3302  H   GLN A 204     -25.891 -12.737   0.660  1.00 93.10           H  
ATOM   3303  CA  GLN A 204     -26.243 -10.881   1.610  1.00 93.10           C  
ATOM   3304  HA  GLN A 204     -26.694 -10.655   2.577  1.00 93.10           H  
ATOM   3305  C   GLN A 204     -27.231 -10.488   0.511  1.00 93.10           C  
ATOM   3306  CB  GLN A 204     -24.910 -10.130   1.451  1.00 93.10           C  
ATOM   3307  HB2 GLN A 204     -24.565 -10.219   0.421  1.00 93.10           H  
ATOM   3308  HB3 GLN A 204     -24.163 -10.604   2.087  1.00 93.10           H  
ATOM   3309  O   GLN A 204     -27.213 -11.053  -0.576  1.00 93.10           O  
ATOM   3310  CG  GLN A 204     -24.987  -8.648   1.827  1.00 93.10           C  
ATOM   3311  HG2 GLN A 204     -23.989  -8.216   1.753  1.00 93.10           H  
ATOM   3312  HG3 GLN A 204     -25.634  -8.126   1.122  1.00 93.10           H  
ATOM   3313  CD  GLN A 204     -25.518  -8.451   3.243  1.00 93.10           C  
ATOM   3314  NE2 GLN A 204     -24.672  -8.466   4.247  1.00 93.10           N  
ATOM   3315 HE21 GLN A 204     -25.050  -8.380   5.180  1.00 93.10           H  
ATOM   3316 HE22 GLN A 204     -23.735  -8.814   4.106  1.00 93.10           H  
ATOM   3317  OE1 GLN A 204     -26.714  -8.323   3.456  1.00 93.10           O  
ATOM   3318  N   ILE A 205     -28.055  -9.474   0.759  1.00 93.47           N  
ATOM   3319  H   ILE A 205     -28.022  -9.040   1.671  1.00 93.47           H  
ATOM   3320  CA  ILE A 205     -28.924  -8.881  -0.270  1.00 93.47           C  
ATOM   3321  HA  ILE A 205     -28.957  -9.541  -1.136  1.00 93.47           H  
ATOM   3322  C   ILE A 205     -28.339  -7.560  -0.749  1.00 93.47           C  
ATOM   3323  CB  ILE A 205     -30.375  -8.730   0.226  1.00 93.47           C  
ATOM   3324  HB  ILE A 205     -30.946  -8.258  -0.574  1.00 93.47           H  
ATOM   3325  O   ILE A 205     -27.758  -6.834   0.056  1.00 93.47           O  
ATOM   3326  CG1 ILE A 205     -30.483  -7.840   1.486  1.00 93.47           C  
ATOM   3327 HG12 ILE A 205     -29.960  -6.899   1.315  1.00 93.47           H  
ATOM   3328 HG13 ILE A 205     -30.015  -8.338   2.335  1.00 93.47           H  
ATOM   3329  CG2 ILE A 205     -30.969 -10.130   0.460  1.00 93.47           C  
ATOM   3330 HG21 ILE A 205     -32.041 -10.061   0.642  1.00 93.47           H  
ATOM   3331 HG22 ILE A 205     -30.496 -10.610   1.316  1.00 93.47           H  
ATOM   3332 HG23 ILE A 205     -30.816 -10.755  -0.420  1.00 93.47           H  
ATOM   3333  CD1 ILE A 205     -31.925  -7.480   1.856  1.00 93.47           C  
ATOM   3334 HD11 ILE A 205     -32.422  -7.012   1.006  1.00 93.47           H  
ATOM   3335 HD12 ILE A 205     -32.476  -8.372   2.156  1.00 93.47           H  
ATOM   3336 HD13 ILE A 205     -31.917  -6.779   2.691  1.00 93.47           H  
ATOM   3337  N   LEU A 206     -28.499  -7.231  -2.033  1.00 92.38           N  
ATOM   3338  H   LEU A 206     -29.002  -7.867  -2.635  1.00 92.38           H  
ATOM   3339  CA  LEU A 206     -28.162  -5.909  -2.559  1.00 92.38           C  
ATOM   3340  HA  LEU A 206     -27.277  -5.549  -2.033  1.00 92.38           H  
ATOM   3341  C   LEU A 206     -29.320  -4.939  -2.306  1.00 92.38           C  
ATOM   3342  CB  LEU A 206     -27.827  -6.003  -4.059  1.00 92.38           C  
ATOM   3343  HB2 LEU A 206     -27.039  -6.741  -4.206  1.00 92.38           H  
ATOM   3344  HB3 LEU A 206     -28.711  -6.355  -4.590  1.00 92.38           H  
ATOM   3345  O   LEU A 206     -30.417  -5.132  -2.824  1.00 92.38           O  
ATOM   3346  CG  LEU A 206     -27.385  -4.661  -4.678  1.00 92.38           C  
ATOM   3347  HG  LEU A 206     -28.159  -3.910  -4.523  1.00 92.38           H  
ATOM   3348  CD1 LEU A 206     -26.076  -4.149  -4.075  1.00 92.38           C  
ATOM   3349 HD11 LEU A 206     -26.207  -3.902  -3.022  1.00 92.38           H  
ATOM   3350 HD12 LEU A 206     -25.303  -4.910  -4.182  1.00 92.38           H  
ATOM   3351 HD13 LEU A 206     -25.764  -3.245  -4.598  1.00 92.38           H  
ATOM   3352  CD2 LEU A 206     -27.177  -4.824  -6.182  1.00 92.38           C  
ATOM   3353 HD21 LEU A 206     -28.104  -5.161  -6.645  1.00 92.38           H  
ATOM   3354 HD22 LEU A 206     -26.395  -5.557  -6.379  1.00 92.38           H  
ATOM   3355 HD23 LEU A 206     -26.897  -3.869  -6.625  1.00 92.38           H  
ATOM   3356  N   VAL A 207     -29.060  -3.866  -1.561  1.00 92.26           N  
ATOM   3357  H   VAL A 207     -28.149  -3.776  -1.133  1.00 92.26           H  
ATOM   3358  CA  VAL A 207     -30.036  -2.799  -1.302  1.00 92.26           C  
ATOM   3359  HA  VAL A 207     -31.013  -3.088  -1.691  1.00 92.26           H  
ATOM   3360  C   VAL A 207     -29.586  -1.548  -2.051  1.00 92.26           C  
ATOM   3361  CB  VAL A 207     -30.211  -2.556   0.208  1.00 92.26           C  
ATOM   3362  HB  VAL A 207     -29.286  -2.148   0.615  1.00 92.26           H  
ATOM   3363  O   VAL A 207     -28.804  -0.746  -1.548  1.00 92.26           O  
ATOM   3364  CG1 VAL A 207     -31.359  -1.571   0.462  1.00 92.26           C  
ATOM   3365 HG11 VAL A 207     -31.162  -0.618  -0.031  1.00 92.26           H  
ATOM   3366 HG12 VAL A 207     -32.297  -1.978   0.085  1.00 92.26           H  
ATOM   3367 HG13 VAL A 207     -31.452  -1.388   1.532  1.00 92.26           H  
ATOM   3368  CG2 VAL A 207     -30.525  -3.853   0.967  1.00 92.26           C  
ATOM   3369 HG21 VAL A 207     -30.697  -3.628   2.019  1.00 92.26           H  
ATOM   3370 HG22 VAL A 207     -29.680  -4.539   0.904  1.00 92.26           H  
ATOM   3371 HG23 VAL A 207     -31.412  -4.329   0.549  1.00 92.26           H  
ATOM   3372  N   TRP A 208     -30.034  -1.398  -3.296  1.00 90.77           N  
ATOM   3373  H   TRP A 208     -30.680  -2.084  -3.659  1.00 90.77           H  
ATOM   3374  CA  TRP A 208     -29.572  -0.331  -4.194  1.00 90.77           C  
ATOM   3375  HA  TRP A 208     -28.492  -0.421  -4.307  1.00 90.77           H  
ATOM   3376  C   TRP A 208     -29.851   1.084  -3.655  1.00 90.77           C  
ATOM   3377  CB  TRP A 208     -30.201  -0.533  -5.574  1.00 90.77           C  
ATOM   3378  HB2 TRP A 208     -29.957  -1.533  -5.932  1.00 90.77           H  
ATOM   3379  HB3 TRP A 208     -29.745   0.176  -6.265  1.00 90.77           H  
ATOM   3380  O   TRP A 208     -29.081   2.006  -3.918  1.00 90.77           O  
ATOM   3381  CG  TRP A 208     -31.687  -0.353  -5.631  1.00 90.77           C  
ATOM   3382  CD1 TRP A 208     -32.612  -1.255  -5.230  1.00 90.77           C  
ATOM   3383  HD1 TRP A 208     -32.400  -2.232  -4.823  1.00 90.77           H  
ATOM   3384  CD2 TRP A 208     -32.439   0.795  -6.131  1.00 90.77           C  
ATOM   3385  CE2 TRP A 208     -33.831   0.517  -5.990  1.00 90.77           C  
ATOM   3386  CE3 TRP A 208     -32.087   2.038  -6.700  1.00 90.77           C  
ATOM   3387  HE3 TRP A 208     -31.043   2.284  -6.827  1.00 90.77           H  
ATOM   3388  NE1 TRP A 208     -33.876  -0.745  -5.443  1.00 90.77           N  
ATOM   3389  HE1 TRP A 208     -34.723  -1.257  -5.242  1.00 90.77           H  
ATOM   3390  CH2 TRP A 208     -34.441   2.645  -6.958  1.00 90.77           C  
ATOM   3391  HH2 TRP A 208     -35.192   3.348  -7.288  1.00 90.77           H  
ATOM   3392  CZ2 TRP A 208     -34.825   1.421  -6.386  1.00 90.77           C  
ATOM   3393  HZ2 TRP A 208     -35.870   1.169  -6.278  1.00 90.77           H  
ATOM   3394  CZ3 TRP A 208     -33.077   2.949  -7.116  1.00 90.77           C  
ATOM   3395  HZ3 TRP A 208     -32.789   3.888  -7.564  1.00 90.77           H  
ATOM   3396  N   GLN A 209     -30.887   1.252  -2.827  1.00 91.93           N  
ATOM   3397  H   GLN A 209     -31.488   0.461  -2.649  1.00 91.93           H  
ATOM   3398  CA  GLN A 209     -31.214   2.526  -2.183  1.00 91.93           C  
ATOM   3399  HA  GLN A 209     -31.322   3.285  -2.958  1.00 91.93           H  
ATOM   3400  C   GLN A 209     -30.115   3.011  -1.225  1.00 91.93           C  
ATOM   3401  CB  GLN A 209     -32.545   2.423  -1.419  1.00 91.93           C  
ATOM   3402  HB2 GLN A 209     -32.443   1.730  -0.584  1.00 91.93           H  
ATOM   3403  HB3 GLN A 209     -32.754   3.407  -1.000  1.00 91.93           H  
ATOM   3404  O   GLN A 209     -29.983   4.213  -1.003  1.00 91.93           O  
ATOM   3405  CG  GLN A 209     -33.754   2.024  -2.284  1.00 91.93           C  
ATOM   3406  HG2 GLN A 209     -34.642   2.476  -1.843  1.00 91.93           H  
ATOM   3407  HG3 GLN A 209     -33.646   2.426  -3.291  1.00 91.93           H  
ATOM   3408  CD  GLN A 209     -33.998   0.517  -2.366  1.00 91.93           C  
ATOM   3409  NE2 GLN A 209     -35.201   0.101  -2.693  1.00 91.93           N  
ATOM   3410 HE21 GLN A 209     -35.939   0.763  -2.888  1.00 91.93           H  
ATOM   3411 HE22 GLN A 209     -35.354  -0.897  -2.648  1.00 91.93           H  
ATOM   3412  OE1 GLN A 209     -33.134  -0.314  -2.123  1.00 91.93           O  
ATOM   3413  N   GLU A 210     -29.280   2.114  -0.688  1.00 87.21           N  
ATOM   3414  H   GLU A 210     -29.380   1.138  -0.929  1.00 87.21           H  
ATOM   3415  CA  GLU A 210     -28.151   2.497   0.170  1.00 87.21           C  
ATOM   3416  HA  GLU A 210     -28.519   3.132   0.976  1.00 87.21           H  
ATOM   3417  C   GLU A 210     -27.085   3.302  -0.582  1.00 87.21           C  
ATOM   3418  CB  GLU A 210     -27.496   1.259   0.789  1.00 87.21           C  
ATOM   3419  HB2 GLU A 210     -27.188   0.588  -0.014  1.00 87.21           H  
ATOM   3420  HB3 GLU A 210     -26.603   1.571   1.330  1.00 87.21           H  
ATOM   3421  O   GLU A 210     -26.305   4.010   0.052  1.00 87.21           O  
ATOM   3422  CG  GLU A 210     -28.415   0.526   1.778  1.00 87.21           C  
ATOM   3423  HG2 GLU A 210     -28.645   1.201   2.602  1.00 87.21           H  
ATOM   3424  HG3 GLU A 210     -29.350   0.266   1.282  1.00 87.21           H  
ATOM   3425  CD  GLU A 210     -27.764  -0.748   2.326  1.00 87.21           C  
ATOM   3426  OE1 GLU A 210     -28.277  -1.343   3.295  1.00 87.21           O  
ATOM   3427  OE2 GLU A 210     -26.710  -1.169   1.805  1.00 87.21           O  
ATOM   3428  N   PHE A 211     -27.069   3.237  -1.918  1.00 86.66           N  
ATOM   3429  H   PHE A 211     -27.748   2.648  -2.379  1.00 86.66           H  
ATOM   3430  CA  PHE A 211     -26.150   3.999  -2.763  1.00 86.66           C  
ATOM   3431  HA  PHE A 211     -25.228   4.130  -2.198  1.00 86.66           H  
ATOM   3432  C   PHE A 211     -26.657   5.409  -3.088  1.00 86.66           C  
ATOM   3433  CB  PHE A 211     -25.805   3.194  -4.022  1.00 86.66           C  
ATOM   3434  HB2 PHE A 211     -25.176   3.807  -4.667  1.00 86.66           H  
ATOM   3435  HB3 PHE A 211     -26.717   2.971  -4.576  1.00 86.66           H  
ATOM   3436  O   PHE A 211     -25.910   6.234  -3.610  1.00 86.66           O  
ATOM   3437  CG  PHE A 211     -25.068   1.905  -3.715  1.00 86.66           C  
ATOM   3438  CD1 PHE A 211     -23.663   1.883  -3.722  1.00 86.66           C  
ATOM   3439  HD1 PHE A 211     -23.117   2.770  -4.006  1.00 86.66           H  
ATOM   3440  CD2 PHE A 211     -25.782   0.744  -3.369  1.00 86.66           C  
ATOM   3441  HD2 PHE A 211     -26.861   0.761  -3.340  1.00 86.66           H  
ATOM   3442  CE1 PHE A 211     -22.971   0.713  -3.362  1.00 86.66           C  
ATOM   3443  HE1 PHE A 211     -21.891   0.702  -3.356  1.00 86.66           H  
ATOM   3444  CE2 PHE A 211     -25.096  -0.429  -3.017  1.00 86.66           C  
ATOM   3445  HE2 PHE A 211     -25.649  -1.308  -2.723  1.00 86.66           H  
ATOM   3446  CZ  PHE A 211     -23.693  -0.439  -3.007  1.00 86.66           C  
ATOM   3447  HZ  PHE A 211     -23.174  -1.336  -2.703  1.00 86.66           H  
ATOM   3448  N   ILE A 212     -27.898   5.737  -2.723  1.00 86.96           N  
ATOM   3449  H   ILE A 212     -28.465   5.040  -2.262  1.00 86.96           H  
ATOM   3450  CA  ILE A 212     -28.458   7.083  -2.866  1.00 86.96           C  
ATOM   3451  HA  ILE A 212     -27.990   7.564  -3.725  1.00 86.96           H  
ATOM   3452  C   ILE A 212     -28.074   7.891  -1.618  1.00 86.96           C  
ATOM   3453  CB  ILE A 212     -29.976   7.031  -3.156  1.00 86.96           C  
ATOM   3454  HB  ILE A 212     -30.492   6.660  -2.270  1.00 86.96           H  
ATOM   3455  O   ILE A 212     -28.865   8.091  -0.696  1.00 86.96           O  
ATOM   3456  CG1 ILE A 212     -30.287   6.078  -4.338  1.00 86.96           C  
ATOM   3457 HG12 ILE A 212     -29.786   6.437  -5.237  1.00 86.96           H  
ATOM   3458 HG13 ILE A 212     -29.905   5.082  -4.115  1.00 86.96           H  
ATOM   3459  CG2 ILE A 212     -30.480   8.454  -3.467  1.00 86.96           C  
ATOM   3460 HG21 ILE A 212     -31.565   8.453  -3.579  1.00 86.96           H  
ATOM   3461 HG22 ILE A 212     -30.028   8.823  -4.388  1.00 86.96           H  
ATOM   3462 HG23 ILE A 212     -30.244   9.137  -2.651  1.00 86.96           H  
ATOM   3463  CD1 ILE A 212     -31.781   5.908  -4.634  1.00 86.96           C  
ATOM   3464 HD11 ILE A 212     -32.311   5.626  -3.724  1.00 86.96           H  
ATOM   3465 HD12 ILE A 212     -31.911   5.120  -5.375  1.00 86.96           H  
ATOM   3466 HD13 ILE A 212     -32.202   6.830  -5.035  1.00 86.96           H  
ATOM   3467  N   LYS A 213     -26.805   8.313  -1.549  1.00 83.12           N  
ATOM   3468  H   LYS A 213     -26.199   8.064  -2.318  1.00 83.12           H  
ATOM   3469  CA  LYS A 213     -26.246   9.077  -0.420  1.00 83.12           C  
ATOM   3470  HA  LYS A 213     -27.071   9.365   0.232  1.00 83.12           H  
ATOM   3471  C   LYS A 213     -25.545  10.348  -0.910  1.00 83.12           C  
ATOM   3472  CB  LYS A 213     -25.276   8.204   0.397  1.00 83.12           C  
ATOM   3473  HB2 LYS A 213     -24.520   7.800  -0.277  1.00 83.12           H  
ATOM   3474  HB3 LYS A 213     -24.764   8.822   1.134  1.00 83.12           H  
ATOM   3475  O   LYS A 213     -24.751  10.259  -1.846  1.00 83.12           O  
ATOM   3476  CG  LYS A 213     -25.948   7.031   1.126  1.00 83.12           C  
ATOM   3477  HG2 LYS A 213     -25.161   6.362   1.472  1.00 83.12           H  
ATOM   3478  HG3 LYS A 213     -26.577   6.483   0.424  1.00 83.12           H  
ATOM   3479  CD  LYS A 213     -26.794   7.443   2.339  1.00 83.12           C  
ATOM   3480  HD2 LYS A 213     -26.179   8.022   3.028  1.00 83.12           H  
ATOM   3481  HD3 LYS A 213     -27.642   8.041   2.008  1.00 83.12           H  
ATOM   3482  CE  LYS A 213     -27.298   6.172   3.034  1.00 83.12           C  
ATOM   3483  HE2 LYS A 213     -26.440   5.544   3.276  1.00 83.12           H  
ATOM   3484  HE3 LYS A 213     -27.914   5.618   2.325  1.00 83.12           H  
ATOM   3485  NZ  LYS A 213     -28.072   6.474   4.265  1.00 83.12           N  
ATOM   3486  HZ1 LYS A 213     -28.389   5.615   4.692  1.00 83.12           H  
ATOM   3487  HZ2 LYS A 213     -28.882   7.033   4.042  1.00 83.12           H  
ATOM   3488  HZ3 LYS A 213     -27.499   6.963   4.937  1.00 83.12           H  
ATOM   3489  N   PRO A 214     -25.717  11.502  -0.229  1.00 84.75           N  
ATOM   3490  CA  PRO A 214     -24.975  12.733  -0.535  1.00 84.75           C  
ATOM   3491  HA  PRO A 214     -25.291  13.103  -1.510  1.00 84.75           H  
ATOM   3492  C   PRO A 214     -23.450  12.545  -0.544  1.00 84.75           C  
ATOM   3493  CB  PRO A 214     -25.389  13.734   0.549  1.00 84.75           C  
ATOM   3494  HB2 PRO A 214     -24.723  13.659   1.408  1.00 84.75           H  
ATOM   3495  HB3 PRO A 214     -25.402  14.755   0.168  1.00 84.75           H  
ATOM   3496  O   PRO A 214     -22.738  13.210  -1.290  1.00 84.75           O  
ATOM   3497  CG  PRO A 214     -26.784  13.266   0.956  1.00 84.75           C  
ATOM   3498  HG2 PRO A 214     -27.518  13.644   0.245  1.00 84.75           H  
ATOM   3499  HG3 PRO A 214     -27.037  13.576   1.970  1.00 84.75           H  
ATOM   3500  CD  PRO A 214     -26.686  11.749   0.833  1.00 84.75           C  
ATOM   3501  HD2 PRO A 214     -27.668  11.346   0.586  1.00 84.75           H  
ATOM   3502  HD3 PRO A 214     -26.323  11.323   1.768  1.00 84.75           H  
ATOM   3503  N   ALA A 215     -22.957  11.581   0.236  1.00 82.44           N  
ATOM   3504  H   ALA A 215     -23.601  11.096   0.844  1.00 82.44           H  
ATOM   3505  CA  ALA A 215     -21.575  11.117   0.242  1.00 82.44           C  
ATOM   3506  HA  ALA A 215     -20.943  11.851   0.741  1.00 82.44           H  
ATOM   3507  C   ALA A 215     -21.004  10.869  -1.167  1.00 82.44           C  
ATOM   3508  CB  ALA A 215     -21.580   9.819   1.052  1.00 82.44           C  
ATOM   3509  HB1 ALA A 215     -22.249   9.089   0.596  1.00 82.44           H  
ATOM   3510  HB2 ALA A 215     -21.911  10.019   2.071  1.00 82.44           H  
ATOM   3511  HB3 ALA A 215     -20.581   9.383   1.068  1.00 82.44           H  
ATOM   3512  O   ALA A 215     -19.895  11.309  -1.470  1.00 82.44           O  
ATOM   3513  N   TYR A 216     -21.777  10.234  -2.056  1.00 86.06           N  
ATOM   3514  H   TYR A 216     -22.710   9.954  -1.791  1.00 86.06           H  
ATOM   3515  CA  TYR A 216     -21.337   9.940  -3.418  1.00 86.06           C  
ATOM   3516  HA  TYR A 216     -20.335   9.513  -3.363  1.00 86.06           H  
ATOM   3517  C   TYR A 216     -21.215  11.181  -4.297  1.00 86.06           C  
ATOM   3518  CB  TYR A 216     -22.267   8.907  -4.059  1.00 86.06           C  
ATOM   3519  HB2 TYR A 216     -23.307   9.153  -3.844  1.00 86.06           H  
ATOM   3520  HB3 TYR A 216     -22.144   8.947  -5.142  1.00 86.06           H  
ATOM   3521  O   TYR A 216     -20.371  11.196  -5.188  1.00 86.06           O  
ATOM   3522  CG  TYR A 216     -21.956   7.492  -3.630  1.00 86.06           C  
ATOM   3523  CD1 TYR A 216     -20.706   6.943  -3.963  1.00 86.06           C  
ATOM   3524  HD1 TYR A 216     -19.987   7.557  -4.485  1.00 86.06           H  
ATOM   3525  CD2 TYR A 216     -22.895   6.721  -2.928  1.00 86.06           C  
ATOM   3526  HD2 TYR A 216     -23.851   7.146  -2.659  1.00 86.06           H  
ATOM   3527  CE1 TYR A 216     -20.400   5.612  -3.636  1.00 86.06           C  
ATOM   3528  HE1 TYR A 216     -19.443   5.184  -3.896  1.00 86.06           H  
ATOM   3529  CE2 TYR A 216     -22.600   5.381  -2.619  1.00 86.06           C  
ATOM   3530  HE2 TYR A 216     -23.325   4.769  -2.102  1.00 86.06           H  
ATOM   3531  OH  TYR A 216     -21.052   3.519  -2.734  1.00 86.06           O  
ATOM   3532  HH  TYR A 216     -20.183   3.298  -3.077  1.00 86.06           H  
ATOM   3533  CZ  TYR A 216     -21.357   4.820  -2.986  1.00 86.06           C  
ATOM   3534  N   VAL A 217     -21.971  12.247  -4.019  1.00 88.38           N  
ATOM   3535  H   VAL A 217     -22.605  12.199  -3.234  1.00 88.38           H  
ATOM   3536  CA  VAL A 217     -21.776  13.547  -4.680  1.00 88.38           C  
ATOM   3537  HA  VAL A 217     -21.771  13.399  -5.760  1.00 88.38           H  
ATOM   3538  C   VAL A 217     -20.412  14.124  -4.311  1.00 88.38           C  
ATOM   3539  CB  VAL A 217     -22.908  14.537  -4.343  1.00 88.38           C  
ATOM   3540  HB  VAL A 217     -22.908  14.746  -3.273  1.00 88.38           H  
ATOM   3541  O   VAL A 217     -19.683  14.580  -5.188  1.00 88.38           O  
ATOM   3542  CG1 VAL A 217     -22.725  15.868  -5.079  1.00 88.38           C  
ATOM   3543 HG11 VAL A 217     -23.562  16.531  -4.859  1.00 88.38           H  
ATOM   3544 HG12 VAL A 217     -21.810  16.364  -4.753  1.00 88.38           H  
ATOM   3545 HG13 VAL A 217     -22.677  15.701  -6.155  1.00 88.38           H  
ATOM   3546  CG2 VAL A 217     -24.278  13.963  -4.730  1.00 88.38           C  
ATOM   3547 HG21 VAL A 217     -24.299  13.727  -5.794  1.00 88.38           H  
ATOM   3548 HG22 VAL A 217     -24.489  13.060  -4.157  1.00 88.38           H  
ATOM   3549 HG23 VAL A 217     -25.058  14.693  -4.513  1.00 88.38           H  
ATOM   3550  N   GLY A 218     -20.023  14.019  -3.037  1.00 87.85           N  
ATOM   3551  H   GLY A 218     -20.667  13.615  -2.372  1.00 87.85           H  
ATOM   3552  CA  GLY A 218     -18.683  14.392  -2.581  1.00 87.85           C  
ATOM   3553  HA2 GLY A 218     -18.510  15.448  -2.785  1.00 87.85           H  
ATOM   3554  HA3 GLY A 218     -18.615  14.224  -1.506  1.00 87.85           H  
ATOM   3555  C   GLY A 218     -17.582  13.576  -3.264  1.00 87.85           C  
ATOM   3556  O   GLY A 218     -16.605  14.148  -3.741  1.00 87.85           O  
ATOM   3557  N   VAL A 219     -17.763  12.254  -3.384  1.00 89.67           N  
ATOM   3558  H   VAL A 219     -18.572  11.843  -2.941  1.00 89.67           H  
ATOM   3559  CA  VAL A 219     -16.814  11.380  -4.098  1.00 89.67           C  
ATOM   3560  HA  VAL A 219     -15.820  11.545  -3.681  1.00 89.67           H  
ATOM   3561  C   VAL A 219     -16.727  11.746  -5.584  1.00 89.67           C  
ATOM   3562  CB  VAL A 219     -17.156   9.888  -3.911  1.00 89.67           C  
ATOM   3563  HB  VAL A 219     -18.173   9.702  -4.257  1.00 89.67           H  
ATOM   3564  O   VAL A 219     -15.624  11.862  -6.108  1.00 89.67           O  
ATOM   3565  CG1 VAL A 219     -16.202   8.980  -4.697  1.00 89.67           C  
ATOM   3566 HG11 VAL A 219     -16.389   7.936  -4.446  1.00 89.67           H  
ATOM   3567 HG12 VAL A 219     -15.166   9.222  -4.458  1.00 89.67           H  
ATOM   3568 HG13 VAL A 219     -16.363   9.102  -5.768  1.00 89.67           H  
ATOM   3569  CG2 VAL A 219     -17.053   9.473  -2.437  1.00 89.67           C  
ATOM   3570 HG21 VAL A 219     -17.325   8.424  -2.325  1.00 89.67           H  
ATOM   3571 HG22 VAL A 219     -16.034   9.619  -2.080  1.00 89.67           H  
ATOM   3572 HG23 VAL A 219     -17.731  10.065  -1.822  1.00 89.67           H  
ATOM   3573  N   MET A 220     -17.853  11.998  -6.259  1.00 92.18           N  
ATOM   3574  H   MET A 220     -18.738  11.881  -5.788  1.00 92.18           H  
ATOM   3575  CA  MET A 220     -17.863  12.449  -7.658  1.00 92.18           C  
ATOM   3576  HA  MET A 220     -17.325  11.724  -8.268  1.00 92.18           H  
ATOM   3577  C   MET A 220     -17.148  13.794  -7.833  1.00 92.18           C  
ATOM   3578  CB  MET A 220     -19.303  12.554  -8.180  1.00 92.18           C  
ATOM   3579  HB2 MET A 220     -19.913  13.111  -7.469  1.00 92.18           H  
ATOM   3580  HB3 MET A 220     -19.294  13.099  -9.124  1.00 92.18           H  
ATOM   3581  O   MET A 220     -16.341  13.941  -8.749  1.00 92.18           O  
ATOM   3582  CG  MET A 220     -19.928  11.181  -8.440  1.00 92.18           C  
ATOM   3583  HG2 MET A 220     -19.269  10.634  -9.115  1.00 92.18           H  
ATOM   3584  HG3 MET A 220     -19.986  10.617  -7.510  1.00 92.18           H  
ATOM   3585  SD  MET A 220     -21.574  11.223  -9.206  1.00 92.18           S  
ATOM   3586  CE  MET A 220     -22.562  12.041  -7.926  1.00 92.18           C  
ATOM   3587  HE1 MET A 220     -22.247  13.080  -7.833  1.00 92.18           H  
ATOM   3588  HE2 MET A 220     -23.613  12.016  -8.215  1.00 92.18           H  
ATOM   3589  HE3 MET A 220     -22.437  11.519  -6.978  1.00 92.18           H  
ATOM   3590  N   GLY A 221     -17.385  14.754  -6.932  1.00 93.29           N  
ATOM   3591  H   GLY A 221     -18.083  14.587  -6.221  1.00 93.29           H  
ATOM   3592  CA  GLY A 221     -16.677  16.034  -6.920  1.00 93.29           C  
ATOM   3593  HA2 GLY A 221     -16.843  16.552  -7.865  1.00 93.29           H  
ATOM   3594  HA3 GLY A 221     -17.068  16.648  -6.108  1.00 93.29           H  
ATOM   3595  C   GLY A 221     -15.170  15.865  -6.712  1.00 93.29           C  
ATOM   3596  O   GLY A 221     -14.378  16.489  -7.413  1.00 93.29           O  
ATOM   3597  N   PHE A 222     -14.762  14.965  -5.813  1.00 91.79           N  
ATOM   3598  H   PHE A 222     -15.457  14.500  -5.246  1.00 91.79           H  
ATOM   3599  CA  PHE A 222     -13.355  14.629  -5.598  1.00 91.79           C  
ATOM   3600  HA  PHE A 222     -12.805  15.549  -5.397  1.00 91.79           H  
ATOM   3601  C   PHE A 222     -12.714  13.985  -6.835  1.00 91.79           C  
ATOM   3602  CB  PHE A 222     -13.233  13.720  -4.371  1.00 91.79           C  
ATOM   3603  HB2 PHE A 222     -13.820  12.815  -4.528  1.00 91.79           H  
ATOM   3604  HB3 PHE A 222     -13.651  14.236  -3.506  1.00 91.79           H  
ATOM   3605  O   PHE A 222     -11.612  14.370  -7.217  1.00 91.79           O  
ATOM   3606  CG  PHE A 222     -11.804  13.331  -4.060  1.00 91.79           C  
ATOM   3607  CD1 PHE A 222     -11.316  12.065  -4.430  1.00 91.79           C  
ATOM   3608  HD1 PHE A 222     -11.958  11.362  -4.941  1.00 91.79           H  
ATOM   3609  CD2 PHE A 222     -10.950  14.254  -3.429  1.00 91.79           C  
ATOM   3610  HD2 PHE A 222     -11.317  15.234  -3.161  1.00 91.79           H  
ATOM   3611  CE1 PHE A 222      -9.985  11.719  -4.142  1.00 91.79           C  
ATOM   3612  HE1 PHE A 222      -9.604  10.753  -4.438  1.00 91.79           H  
ATOM   3613  CE2 PHE A 222      -9.617  13.908  -3.150  1.00 91.79           C  
ATOM   3614  HE2 PHE A 222      -8.962  14.620  -2.670  1.00 91.79           H  
ATOM   3615  CZ  PHE A 222      -9.137  12.635  -3.498  1.00 91.79           C  
ATOM   3616  HZ  PHE A 222      -8.111  12.369  -3.289  1.00 91.79           H  
ATOM   3617  N   ILE A 223     -13.411  13.060  -7.503  1.00 93.75           N  
ATOM   3618  H   ILE A 223     -14.302  12.772  -7.125  1.00 93.75           H  
ATOM   3619  CA  ILE A 223     -12.954  12.451  -8.762  1.00 93.75           C  
ATOM   3620  HA  ILE A 223     -11.974  12.005  -8.597  1.00 93.75           H  
ATOM   3621  C   ILE A 223     -12.778  13.526  -9.841  1.00 93.75           C  
ATOM   3622  CB  ILE A 223     -13.927  11.336  -9.216  1.00 93.75           C  
ATOM   3623  HB  ILE A 223     -14.943  11.732  -9.196  1.00 93.75           H  
ATOM   3624  O   ILE A 223     -11.746  13.548 -10.507  1.00 93.75           O  
ATOM   3625  CG1 ILE A 223     -13.847  10.123  -8.261  1.00 93.75           C  
ATOM   3626 HG12 ILE A 223     -12.914   9.589  -8.439  1.00 93.75           H  
ATOM   3627 HG13 ILE A 223     -13.830  10.463  -7.225  1.00 93.75           H  
ATOM   3628  CG2 ILE A 223     -13.621  10.869 -10.654  1.00 93.75           C  
ATOM   3629 HG21 ILE A 223     -12.591  10.522 -10.726  1.00 93.75           H  
ATOM   3630 HG22 ILE A 223     -14.294  10.064 -10.949  1.00 93.75           H  
ATOM   3631 HG23 ILE A 223     -13.773  11.683 -11.364  1.00 93.75           H  
ATOM   3632  CD1 ILE A 223     -15.021   9.144  -8.408  1.00 93.75           C  
ATOM   3633 HD11 ILE A 223     -14.943   8.368  -7.646  1.00 93.75           H  
ATOM   3634 HD12 ILE A 223     -15.966   9.671  -8.276  1.00 93.75           H  
ATOM   3635 HD13 ILE A 223     -15.007   8.662  -9.386  1.00 93.75           H  
ATOM   3636  N   ALA A 224     -13.741  14.440  -9.992  1.00 95.47           N  
ATOM   3637  H   ALA A 224     -14.578  14.362  -9.431  1.00 95.47           H  
ATOM   3638  CA  ALA A 224     -13.657  15.535 -10.958  1.00 95.47           C  
ATOM   3639  HA  ALA A 224     -13.476  15.114 -11.947  1.00 95.47           H  
ATOM   3640  C   ALA A 224     -12.494  16.493 -10.646  1.00 95.47           C  
ATOM   3641  CB  ALA A 224     -15.003  16.267 -10.984  1.00 95.47           C  
ATOM   3642  HB1 ALA A 224     -14.972  17.062 -11.730  1.00 95.47           H  
ATOM   3643  HB2 ALA A 224     -15.799  15.569 -11.243  1.00 95.47           H  
ATOM   3644  HB3 ALA A 224     -15.215  16.703 -10.008  1.00 95.47           H  
ATOM   3645  O   ALA A 224     -11.755  16.881 -11.552  1.00 95.47           O  
ATOM   3646  N   LEU A 225     -12.287  16.824  -9.367  1.00 94.95           N  
ATOM   3647  H   LEU A 225     -12.953  16.507  -8.677  1.00 94.95           H  
ATOM   3648  CA  LEU A 225     -11.174  17.659  -8.918  1.00 94.95           C  
ATOM   3649  HA  LEU A 225     -11.194  18.587  -9.489  1.00 94.95           H  
ATOM   3650  C   LEU A 225      -9.826  16.985  -9.173  1.00 94.95           C  
ATOM   3651  CB  LEU A 225     -11.346  17.981  -7.423  1.00 94.95           C  
ATOM   3652  HB2 LEU A 225     -11.338  17.044  -6.865  1.00 94.95           H  
ATOM   3653  HB3 LEU A 225     -12.315  18.454  -7.269  1.00 94.95           H  
ATOM   3654  O   LEU A 225      -8.910  17.639  -9.662  1.00 94.95           O  
ATOM   3655  CG  LEU A 225     -10.243  18.899  -6.859  1.00 94.95           C  
ATOM   3656  HG  LEU A 225      -9.260  18.483  -7.076  1.00 94.95           H  
ATOM   3657  CD1 LEU A 225     -10.325  20.313  -7.440  1.00 94.95           C  
ATOM   3658 HD11 LEU A 225      -9.567  20.945  -6.977  1.00 94.95           H  
ATOM   3659 HD12 LEU A 225     -11.311  20.740  -7.256  1.00 94.95           H  
ATOM   3660 HD13 LEU A 225     -10.136  20.288  -8.513  1.00 94.95           H  
ATOM   3661  CD2 LEU A 225     -10.374  18.989  -5.339  1.00 94.95           C  
ATOM   3662 HD21 LEU A 225     -11.342  19.411  -5.073  1.00 94.95           H  
ATOM   3663 HD22 LEU A 225      -9.581  19.621  -4.940  1.00 94.95           H  
ATOM   3664 HD23 LEU A 225     -10.280  17.993  -4.905  1.00 94.95           H  
ATOM   3665  N   LEU A 226      -9.695  15.690  -8.872  1.00 92.31           N  
ATOM   3666  H   LEU A 226     -10.472  15.211  -8.440  1.00 92.31           H  
ATOM   3667  CA  LEU A 226      -8.481  14.940  -9.174  1.00 92.31           C  
ATOM   3668  HA  LEU A 226      -7.622  15.480  -8.776  1.00 92.31           H  
ATOM   3669  C   LEU A 226      -8.247  14.838 -10.676  1.00 92.31           C  
ATOM   3670  CB  LEU A 226      -8.537  13.531  -8.572  1.00 92.31           C  
ATOM   3671  HB2 LEU A 226      -7.800  12.925  -9.099  1.00 92.31           H  
ATOM   3672  HB3 LEU A 226      -9.516  13.095  -8.769  1.00 92.31           H  
ATOM   3673  O   LEU A 226      -7.118  15.022 -11.105  1.00 92.31           O  
ATOM   3674  CG  LEU A 226      -8.234  13.431  -7.069  1.00 92.31           C  
ATOM   3675  HG  LEU A 226      -9.028  13.896  -6.486  1.00 92.31           H  
ATOM   3676  CD1 LEU A 226      -8.156  11.943  -6.742  1.00 92.31           C  
ATOM   3677 HD11 LEU A 226      -7.825  11.798  -5.714  1.00 92.31           H  
ATOM   3678 HD12 LEU A 226      -7.435  11.456  -7.398  1.00 92.31           H  
ATOM   3679 HD13 LEU A 226      -9.137  11.489  -6.880  1.00 92.31           H  
ATOM   3680  CD2 LEU A 226      -6.890  14.051  -6.674  1.00 92.31           C  
ATOM   3681 HD21 LEU A 226      -6.671  13.823  -5.631  1.00 92.31           H  
ATOM   3682 HD22 LEU A 226      -6.937  15.136  -6.771  1.00 92.31           H  
ATOM   3683 HD23 LEU A 226      -6.093  13.659  -7.306  1.00 92.31           H  
ATOM   3684  N   TRP A 227      -9.283  14.590 -11.477  1.00 92.35           N  
ATOM   3685  H   TRP A 227     -10.187  14.419 -11.060  1.00 92.35           H  
ATOM   3686  CA  TRP A 227      -9.172  14.558 -12.935  1.00 92.35           C  
ATOM   3687  HA  TRP A 227      -8.466  13.779 -13.223  1.00 92.35           H  
ATOM   3688  C   TRP A 227      -8.630  15.883 -13.484  1.00 92.35           C  
ATOM   3689  CB  TRP A 227     -10.542  14.225 -13.539  1.00 92.35           C  
ATOM   3690  HB2 TRP A 227     -11.277  14.954 -13.197  1.00 92.35           H  
ATOM   3691  HB3 TRP A 227     -10.856  13.246 -13.177  1.00 92.35           H  
ATOM   3692  O   TRP A 227      -7.644  15.893 -14.222  1.00 92.35           O  
ATOM   3693  CG  TRP A 227     -10.568  14.202 -15.034  1.00 92.35           C  
ATOM   3694  CD1 TRP A 227      -9.920  13.307 -15.796  1.00 92.35           C  
ATOM   3695  HD1 TRP A 227      -9.346  12.488 -15.387  1.00 92.35           H  
ATOM   3696  CD2 TRP A 227     -11.274  15.055 -15.980  1.00 92.35           C  
ATOM   3697  CE2 TRP A 227     -10.964  14.615 -17.306  1.00 92.35           C  
ATOM   3698  CE3 TRP A 227     -12.170  16.133 -15.854  1.00 92.35           C  
ATOM   3699  HE3 TRP A 227     -12.431  16.490 -14.869  1.00 92.35           H  
ATOM   3700  NE1 TRP A 227     -10.115  13.551 -17.131  1.00 92.35           N  
ATOM   3701  HE1 TRP A 227      -9.740  12.962 -17.861  1.00 92.35           H  
ATOM   3702  CH2 TRP A 227     -12.403  16.280 -18.286  1.00 92.35           C  
ATOM   3703  HH2 TRP A 227     -12.847  16.753 -19.149  1.00 92.35           H  
ATOM   3704  CZ2 TRP A 227     -11.507  15.212 -18.448  1.00 92.35           C  
ATOM   3705  HZ2 TRP A 227     -11.259  14.848 -19.433  1.00 92.35           H  
ATOM   3706  CZ3 TRP A 227     -12.733  16.734 -16.995  1.00 92.35           C  
ATOM   3707  HZ3 TRP A 227     -13.426  17.555 -16.880  1.00 92.35           H  
ATOM   3708  N   TRP A 228      -9.223  17.001 -13.059  1.00 95.08           N  
ATOM   3709  H   TRP A 228     -10.028  16.912 -12.455  1.00 95.08           H  
ATOM   3710  CA  TRP A 228      -8.806  18.346 -13.451  1.00 95.08           C  
ATOM   3711  HA  TRP A 228      -8.743  18.399 -14.538  1.00 95.08           H  
ATOM   3712  C   TRP A 228      -7.421  18.727 -12.901  1.00 95.08           C  
ATOM   3713  CB  TRP A 228      -9.886  19.324 -12.977  1.00 95.08           C  
ATOM   3714  HB2 TRP A 228     -10.020  19.211 -11.901  1.00 95.08           H  
ATOM   3715  HB3 TRP A 228     -10.831  19.064 -13.454  1.00 95.08           H  
ATOM   3716  O   TRP A 228      -6.603  19.312 -13.608  1.00 95.08           O  
ATOM   3717  CG  TRP A 228      -9.590  20.760 -13.262  1.00 95.08           C  
ATOM   3718  CD1 TRP A 228      -9.764  21.380 -14.450  1.00 95.08           C  
ATOM   3719  HD1 TRP A 228     -10.154  20.907 -15.340  1.00 95.08           H  
ATOM   3720  CD2 TRP A 228      -9.033  21.765 -12.361  1.00 95.08           C  
ATOM   3721  CE2 TRP A 228      -8.898  22.988 -13.083  1.00 95.08           C  
ATOM   3722  CE3 TRP A 228      -8.623  21.763 -11.009  1.00 95.08           C  
ATOM   3723  HE3 TRP A 228      -8.703  20.850 -10.437  1.00 95.08           H  
ATOM   3724  NE1 TRP A 228      -9.359  22.697 -14.348  1.00 95.08           N  
ATOM   3725  HE1 TRP A 228      -9.403  23.355 -15.113  1.00 95.08           H  
ATOM   3726  CH2 TRP A 228      -8.000  24.123 -11.145  1.00 95.08           C  
ATOM   3727  HH2 TRP A 228      -7.611  25.014 -10.673  1.00 95.08           H  
ATOM   3728  CZ2 TRP A 228      -8.390  24.155 -12.495  1.00 95.08           C  
ATOM   3729  HZ2 TRP A 228      -8.307  25.065 -13.070  1.00 95.08           H  
ATOM   3730  CZ3 TRP A 228      -8.116  22.931 -10.407  1.00 95.08           C  
ATOM   3731  HZ3 TRP A 228      -7.812  22.912  -9.370  1.00 95.08           H  
ATOM   3732  N   GLY A 229      -7.134  18.363 -11.651  1.00 93.88           N  
ATOM   3733  H   GLY A 229      -7.863  17.905 -11.123  1.00 93.88           H  
ATOM   3734  CA  GLY A 229      -5.906  18.701 -10.936  1.00 93.88           C  
ATOM   3735  HA2 GLY A 229      -5.598  19.711 -11.208  1.00 93.88           H  
ATOM   3736  HA3 GLY A 229      -6.119  18.686  -9.867  1.00 93.88           H  
ATOM   3737  C   GLY A 229      -4.732  17.754 -11.191  1.00 93.88           C  
ATOM   3738  O   GLY A 229      -3.606  18.089 -10.831  1.00 93.88           O  
ATOM   3739  N   HIS A 230      -4.939  16.594 -11.821  1.00 92.07           N  
ATOM   3740  H   HIS A 230      -5.892  16.326 -12.022  1.00 92.07           H  
ATOM   3741  CA  HIS A 230      -3.887  15.595 -12.038  1.00 92.07           C  
ATOM   3742  HA  HIS A 230      -3.542  15.271 -11.056  1.00 92.07           H  
ATOM   3743  C   HIS A 230      -2.649  16.156 -12.767  1.00 92.07           C  
ATOM   3744  CB  HIS A 230      -4.460  14.353 -12.744  1.00 92.07           C  
ATOM   3745  HB2 HIS A 230      -5.306  13.964 -12.177  1.00 92.07           H  
ATOM   3746  HB3 HIS A 230      -4.821  14.601 -13.742  1.00 92.07           H  
ATOM   3747  O   HIS A 230      -1.530  15.882 -12.324  1.00 92.07           O  
ATOM   3748  CG  HIS A 230      -3.472  13.228 -12.841  1.00 92.07           C  
ATOM   3749  CD2 HIS A 230      -3.305  12.219 -11.932  1.00 92.07           C  
ATOM   3750  HD2 HIS A 230      -3.869  12.081 -11.022  1.00 92.07           H  
ATOM   3751  ND1 HIS A 230      -2.548  13.036 -13.841  1.00 92.07           N  
ATOM   3752  HD1 HIS A 230      -2.417  13.621 -14.653  1.00 92.07           H  
ATOM   3753  CE1 HIS A 230      -1.830  11.943 -13.534  1.00 92.07           C  
ATOM   3754  HE1 HIS A 230      -1.016  11.545 -14.122  1.00 92.07           H  
ATOM   3755  NE2 HIS A 230      -2.255  11.413 -12.380  1.00 92.07           N  
ATOM   3756  N   PRO A 231      -2.779  16.985 -13.828  1.00 92.18           N  
ATOM   3757  CA  PRO A 231      -1.626  17.651 -14.435  1.00 92.18           C  
ATOM   3758  HA  PRO A 231      -0.936  16.895 -14.810  1.00 92.18           H  
ATOM   3759  C   PRO A 231      -0.871  18.552 -13.452  1.00 92.18           C  
ATOM   3760  CB  PRO A 231      -2.180  18.451 -15.620  1.00 92.18           C  
ATOM   3761  HB2 PRO A 231      -1.488  18.450 -16.463  1.00 92.18           H  
ATOM   3762  HB3 PRO A 231      -2.405  19.474 -15.318  1.00 92.18           H  
ATOM   3763  O   PRO A 231       0.358  18.547 -13.429  1.00 92.18           O  
ATOM   3764  CG  PRO A 231      -3.484  17.734 -15.961  1.00 92.18           C  
ATOM   3765  HG2 PRO A 231      -4.193  18.393 -16.461  1.00 92.18           H  
ATOM   3766  HG3 PRO A 231      -3.277  16.852 -16.568  1.00 92.18           H  
ATOM   3767  CD  PRO A 231      -3.982  17.309 -14.585  1.00 92.18           C  
ATOM   3768  HD2 PRO A 231      -4.669  16.468 -14.681  1.00 92.18           H  
ATOM   3769  HD3 PRO A 231      -4.487  18.150 -14.110  1.00 92.18           H  
ATOM   3770  N   TRP A 232      -1.595  19.287 -12.606  1.00 92.67           N  
ATOM   3771  H   TRP A 232      -2.599  19.176 -12.603  1.00 92.67           H  
ATOM   3772  CA  TRP A 232      -1.003  20.165 -11.600  1.00 92.67           C  
ATOM   3773  HA  TRP A 232      -0.252  20.794 -12.078  1.00 92.67           H  
ATOM   3774  C   TRP A 232      -0.284  19.374 -10.505  1.00 92.67           C  
ATOM   3775  CB  TRP A 232      -2.088  21.079 -11.026  1.00 92.67           C  
ATOM   3776  HB2 TRP A 232      -2.877  20.474 -10.579  1.00 92.67           H  
ATOM   3777  HB3 TRP A 232      -2.537  21.645 -11.842  1.00 92.67           H  
ATOM   3778  O   TRP A 232       0.819  19.754 -10.125  1.00 92.67           O  
ATOM   3779  CG  TRP A 232      -1.616  22.044  -9.988  1.00 92.67           C  
ATOM   3780  CD1 TRP A 232      -1.087  23.264 -10.231  1.00 92.67           C  
ATOM   3781  HD1 TRP A 232      -0.947  23.689 -11.214  1.00 92.67           H  
ATOM   3782  CD2 TRP A 232      -1.652  21.900  -8.535  1.00 92.67           C  
ATOM   3783  CE2 TRP A 232      -1.149  23.103  -7.955  1.00 92.67           C  
ATOM   3784  CE3 TRP A 232      -2.071  20.884  -7.648  1.00 92.67           C  
ATOM   3785  HE3 TRP A 232      -2.465  19.963  -8.051  1.00 92.67           H  
ATOM   3786  NE1 TRP A 232      -0.819  23.895  -9.032  1.00 92.67           N  
ATOM   3787  HE1 TRP A 232      -0.470  24.840  -8.959  1.00 92.67           H  
ATOM   3788  CH2 TRP A 232      -1.490  22.263  -5.714  1.00 92.67           C  
ATOM   3789  HH2 TRP A 232      -1.432  22.391  -4.643  1.00 92.67           H  
ATOM   3790  CZ2 TRP A 232      -1.069  23.296  -6.569  1.00 92.67           C  
ATOM   3791  HZ2 TRP A 232      -0.680  24.219  -6.166  1.00 92.67           H  
ATOM   3792  CZ3 TRP A 232      -1.988  21.063  -6.253  1.00 92.67           C  
ATOM   3793  HZ3 TRP A 232      -2.315  20.276  -5.590  1.00 92.67           H  
ATOM   3794  N   LEU A 233      -0.833  18.236 -10.065  1.00 90.52           N  
ATOM   3795  H   LEU A 233      -1.751  17.990 -10.406  1.00 90.52           H  
ATOM   3796  CA  LEU A 233      -0.162  17.339  -9.118  1.00 90.52           C  
ATOM   3797  HA  LEU A 233       0.036  17.887  -8.197  1.00 90.52           H  
ATOM   3798  C   LEU A 233       1.203  16.885  -9.650  1.00 90.52           C  
ATOM   3799  CB  LEU A 233      -1.055  16.122  -8.808  1.00 90.52           C  
ATOM   3800  HB2 LEU A 233      -1.365  15.665  -9.748  1.00 90.52           H  
ATOM   3801  HB3 LEU A 233      -0.458  15.384  -8.272  1.00 90.52           H  
ATOM   3802  O   LEU A 233       2.192  16.957  -8.923  1.00 90.52           O  
ATOM   3803  CG  LEU A 233      -2.305  16.430  -7.965  1.00 90.52           C  
ATOM   3804  HG  LEU A 233      -2.890  17.216  -8.442  1.00 90.52           H  
ATOM   3805  CD1 LEU A 233      -3.175  15.176  -7.856  1.00 90.52           C  
ATOM   3806 HD11 LEU A 233      -4.072  15.402  -7.279  1.00 90.52           H  
ATOM   3807 HD12 LEU A 233      -2.621  14.376  -7.365  1.00 90.52           H  
ATOM   3808 HD13 LEU A 233      -3.478  14.846  -8.850  1.00 90.52           H  
ATOM   3809  CD2 LEU A 233      -1.945  16.877  -6.546  1.00 90.52           C  
ATOM   3810 HD21 LEU A 233      -2.855  17.013  -5.962  1.00 90.52           H  
ATOM   3811 HD22 LEU A 233      -1.416  17.830  -6.572  1.00 90.52           H  
ATOM   3812 HD23 LEU A 233      -1.317  16.128  -6.062  1.00 90.52           H  
ATOM   3813  N   MET A 234       1.298  16.503 -10.927  1.00 89.57           N  
ATOM   3814  H   MET A 234       0.455  16.466 -11.483  1.00 89.57           H  
ATOM   3815  CA  MET A 234       2.583  16.133 -11.539  1.00 89.57           C  
ATOM   3816  HA  MET A 234       3.029  15.325 -10.959  1.00 89.57           H  
ATOM   3817  C   MET A 234       3.594  17.292 -11.534  1.00 89.57           C  
ATOM   3818  CB  MET A 234       2.372  15.631 -12.974  1.00 89.57           C  
ATOM   3819  HB2 MET A 234       3.348  15.510 -13.445  1.00 89.57           H  
ATOM   3820  HB3 MET A 234       1.805  16.367 -13.544  1.00 89.57           H  
ATOM   3821  O   MET A 234       4.770  17.073 -11.268  1.00 89.57           O  
ATOM   3822  CG  MET A 234       1.658  14.277 -13.017  1.00 89.57           C  
ATOM   3823  HG2 MET A 234       0.654  14.380 -12.605  1.00 89.57           H  
ATOM   3824  HG3 MET A 234       2.212  13.589 -12.379  1.00 89.57           H  
ATOM   3825  SD  MET A 234       1.548  13.525 -14.668  1.00 89.57           S  
ATOM   3826  CE  MET A 234       0.352  14.645 -15.436  1.00 89.57           C  
ATOM   3827  HE1 MET A 234       0.075  14.266 -16.419  1.00 89.57           H  
ATOM   3828  HE2 MET A 234       0.798  15.634 -15.545  1.00 89.57           H  
ATOM   3829  HE3 MET A 234      -0.533  14.713 -14.803  1.00 89.57           H  
ATOM   3830  N   VAL A 235       3.149  18.526 -11.786  1.00 92.65           N  
ATOM   3831  H   VAL A 235       2.169  18.648 -12.001  1.00 92.65           H  
ATOM   3832  CA  VAL A 235       4.027  19.712 -11.781  1.00 92.65           C  
ATOM   3833  HA  VAL A 235       4.951  19.468 -12.304  1.00 92.65           H  
ATOM   3834  C   VAL A 235       4.430  20.128 -10.364  1.00 92.65           C  
ATOM   3835  CB  VAL A 235       3.353  20.890 -12.513  1.00 92.65           C  
ATOM   3836  HB  VAL A 235       2.388  21.096 -12.050  1.00 92.65           H  
ATOM   3837  O   VAL A 235       5.556  20.559 -10.144  1.00 92.65           O  
ATOM   3838  CG1 VAL A 235       4.192  22.177 -12.473  1.00 92.65           C  
ATOM   3839 HG11 VAL A 235       4.297  22.532 -11.448  1.00 92.65           H  
ATOM   3840 HG12 VAL A 235       3.702  22.955 -13.059  1.00 92.65           H  
ATOM   3841 HG13 VAL A 235       5.181  21.980 -12.885  1.00 92.65           H  
ATOM   3842  CG2 VAL A 235       3.125  20.562 -13.994  1.00 92.65           C  
ATOM   3843 HG21 VAL A 235       2.604  21.385 -14.483  1.00 92.65           H  
ATOM   3844 HG22 VAL A 235       4.082  20.396 -14.490  1.00 92.65           H  
ATOM   3845 HG23 VAL A 235       2.518  19.663 -14.100  1.00 92.65           H  
ATOM   3846  N   MET A 236       3.527  20.039  -9.386  1.00 91.99           N  
ATOM   3847  H   MET A 236       2.595  19.722  -9.610  1.00 91.99           H  
ATOM   3848  CA  MET A 236       3.846  20.390  -7.998  1.00 91.99           C  
ATOM   3849  HA  MET A 236       4.344  21.359  -7.971  1.00 91.99           H  
ATOM   3850  C   MET A 236       4.802  19.385  -7.378  1.00 91.99           C  
ATOM   3851  CB  MET A 236       2.582  20.452  -7.141  1.00 91.99           C  
ATOM   3852  HB2 MET A 236       2.872  20.555  -6.095  1.00 91.99           H  
ATOM   3853  HB3 MET A 236       2.017  19.526  -7.248  1.00 91.99           H  
ATOM   3854  O   MET A 236       5.754  19.778  -6.711  1.00 91.99           O  
ATOM   3855  CG  MET A 236       1.678  21.628  -7.488  1.00 91.99           C  
ATOM   3856  HG2 MET A 236       0.846  21.579  -6.784  1.00 91.99           H  
ATOM   3857  HG3 MET A 236       1.266  21.489  -8.488  1.00 91.99           H  
ATOM   3858  SD  MET A 236       2.407  23.290  -7.370  1.00 91.99           S  
ATOM   3859  CE  MET A 236       2.520  23.693  -9.129  1.00 91.99           C  
ATOM   3860  HE1 MET A 236       1.617  23.375  -9.650  1.00 91.99           H  
ATOM   3861  HE2 MET A 236       2.656  24.767  -9.252  1.00 91.99           H  
ATOM   3862  HE3 MET A 236       3.373  23.162  -9.553  1.00 91.99           H  
ATOM   3863  N   THR A 237       4.570  18.095  -7.629  1.00 90.38           N  
ATOM   3864  H   THR A 237       3.775  17.839  -8.197  1.00 90.38           H  
ATOM   3865  CA  THR A 237       5.480  17.048  -7.170  1.00 90.38           C  
ATOM   3866  HA  THR A 237       5.610  17.158  -6.093  1.00 90.38           H  
ATOM   3867  C   THR A 237       6.864  17.240  -7.772  1.00 90.38           C  
ATOM   3868  CB  THR A 237       4.941  15.633  -7.422  1.00 90.38           C  
ATOM   3869  HB  THR A 237       5.729  14.912  -7.201  1.00 90.38           H  
ATOM   3870  O   THR A 237       7.821  17.199  -7.021  1.00 90.38           O  
ATOM   3871  CG2 THR A 237       3.730  15.328  -6.538  1.00 90.38           C  
ATOM   3872 HG21 THR A 237       3.896  15.724  -5.536  1.00 90.38           H  
ATOM   3873 HG22 THR A 237       3.586  14.249  -6.487  1.00 90.38           H  
ATOM   3874 HG23 THR A 237       2.821  15.790  -6.921  1.00 90.38           H  
ATOM   3875  OG1 THR A 237       4.533  15.453  -8.749  1.00 90.38           O  
ATOM   3876  HG1 THR A 237       3.707  15.929  -8.856  1.00 90.38           H  
ATOM   3877  N   SER A 238       7.013  17.596  -9.049  1.00 90.06           N  
ATOM   3878  H   SER A 238       6.211  17.604  -9.663  1.00 90.06           H  
ATOM   3879  CA  SER A 238       8.344  17.816  -9.640  1.00 90.06           C  
ATOM   3880  HA  SER A 238       8.960  16.949  -9.402  1.00 90.06           H  
ATOM   3881  C   SER A 238       9.135  19.013  -9.092  1.00 90.06           C  
ATOM   3882  CB  SER A 238       8.241  17.893 -11.165  1.00 90.06           C  
ATOM   3883  HB2 SER A 238       9.235  17.754 -11.592  1.00 90.06           H  
ATOM   3884  HB3 SER A 238       7.596  17.092 -11.525  1.00 90.06           H  
ATOM   3885  O   SER A 238      10.281  19.203  -9.486  1.00 90.06           O  
ATOM   3886  OG  SER A 238       7.731  19.145 -11.587  1.00 90.06           O  
ATOM   3887  HG  SER A 238       8.382  19.807 -11.345  1.00 90.06           H  
ATOM   3888  N   ARG A 239       8.539  19.857  -8.239  1.00 91.33           N  
ATOM   3889  H   ARG A 239       7.595  19.637  -7.956  1.00 91.33           H  
ATOM   3890  CA  ARG A 239       9.206  21.012  -7.604  1.00 91.33           C  
ATOM   3891  HA  ARG A 239      10.078  21.304  -8.188  1.00 91.33           H  
ATOM   3892  C   ARG A 239       9.741  20.717  -6.209  1.00 91.33           C  
ATOM   3893  CB  ARG A 239       8.231  22.189  -7.515  1.00 91.33           C  
ATOM   3894  HB2 ARG A 239       7.325  21.861  -7.004  1.00 91.33           H  
ATOM   3895  HB3 ARG A 239       8.681  22.986  -6.924  1.00 91.33           H  
ATOM   3896  O   ARG A 239      10.407  21.570  -5.627  1.00 91.33           O  
ATOM   3897  CG  ARG A 239       7.877  22.762  -8.885  1.00 91.33           C  
ATOM   3898  HG2 ARG A 239       8.762  23.217  -9.329  1.00 91.33           H  
ATOM   3899  HG3 ARG A 239       7.514  21.974  -9.544  1.00 91.33           H  
ATOM   3900  CD  ARG A 239       6.789  23.816  -8.690  1.00 91.33           C  
ATOM   3901  HD2 ARG A 239       5.936  23.350  -8.198  1.00 91.33           H  
ATOM   3902  HD3 ARG A 239       7.183  24.605  -8.048  1.00 91.33           H  
ATOM   3903  NE  ARG A 239       6.358  24.380  -9.977  1.00 91.33           N  
ATOM   3904  HE  ARG A 239       6.682  23.897 -10.803  1.00 91.33           H  
ATOM   3905  NH1 ARG A 239       5.087  26.082  -9.116  1.00 91.33           N  
ATOM   3906 HH11 ARG A 239       5.311  25.751  -8.188  1.00 91.33           H  
ATOM   3907 HH12 ARG A 239       4.540  26.921  -9.242  1.00 91.33           H  
ATOM   3908  NH2 ARG A 239       5.285  25.857 -11.331  1.00 91.33           N  
ATOM   3909 HH21 ARG A 239       5.684  25.394 -12.135  1.00 91.33           H  
ATOM   3910 HH22 ARG A 239       4.729  26.691 -11.453  1.00 91.33           H  
ATOM   3911  CZ  ARG A 239       5.582  25.434 -10.135  1.00 91.33           C  
ATOM   3912  N   VAL A 240       9.396  19.569  -5.636  1.00 86.82           N  
ATOM   3913  H   VAL A 240       8.918  18.873  -6.190  1.00 86.82           H  
ATOM   3914  CA  VAL A 240       9.930  19.169  -4.339  1.00 86.82           C  
ATOM   3915  HA  VAL A 240       9.975  20.038  -3.683  1.00 86.82           H  
ATOM   3916  C   VAL A 240      11.355  18.676  -4.577  1.00 86.82           C  
ATOM   3917  CB  VAL A 240       9.020  18.127  -3.672  1.00 86.82           C  
ATOM   3918  HB  VAL A 240       8.914  17.268  -4.334  1.00 86.82           H  
ATOM   3919  O   VAL A 240      11.575  17.783  -5.384  1.00 86.82           O  
ATOM   3920  CG1 VAL A 240       9.579  17.671  -2.319  1.00 86.82           C  
ATOM   3921 HG11 VAL A 240       8.909  16.939  -1.867  1.00 86.82           H  
ATOM   3922 HG12 VAL A 240       9.690  18.523  -1.649  1.00 86.82           H  
ATOM   3923 HG13 VAL A 240      10.552  17.200  -2.456  1.00 86.82           H  
ATOM   3924  CG2 VAL A 240       7.607  18.681  -3.445  1.00 86.82           C  
ATOM   3925 HG21 VAL A 240       6.991  17.930  -2.951  1.00 86.82           H  
ATOM   3926 HG22 VAL A 240       7.653  19.577  -2.826  1.00 86.82           H  
ATOM   3927 HG23 VAL A 240       7.144  18.926  -4.401  1.00 86.82           H  
ATOM   3928  N   ASN A 241      12.330  19.300  -3.924  1.00 77.07           N  
ATOM   3929  H   ASN A 241      12.098  20.047  -3.285  1.00 77.07           H  
ATOM   3930  CA  ASN A 241      13.722  18.873  -4.025  1.00 77.07           C  
ATOM   3931  HA  ASN A 241      13.937  18.593  -5.056  1.00 77.07           H  
ATOM   3932  C   ASN A 241      13.935  17.631  -3.141  1.00 77.07           C  
ATOM   3933  CB  ASN A 241      14.644  20.044  -3.637  1.00 77.07           C  
ATOM   3934  HB2 ASN A 241      14.412  20.355  -2.619  1.00 77.07           H  
ATOM   3935  HB3 ASN A 241      15.677  19.696  -3.655  1.00 77.07           H  
ATOM   3936  O   ASN A 241      13.512  17.637  -1.981  1.00 77.07           O  
ATOM   3937  CG  ASN A 241      14.547  21.239  -4.574  1.00 77.07           C  
ATOM   3938  ND2 ASN A 241      14.759  22.433  -4.070  1.00 77.07           N  
ATOM   3939 HD21 ASN A 241      15.023  22.537  -3.101  1.00 77.07           H  
ATOM   3940 HD22 ASN A 241      14.716  23.195  -4.732  1.00 77.07           H  
ATOM   3941  OD1 ASN A 241      14.301  21.140  -5.762  1.00 77.07           O  
ATOM   3942  N   TRP A 242      14.594  16.606  -3.684  1.00 72.30           N  
ATOM   3943  H   TRP A 242      14.926  16.693  -4.634  1.00 72.30           H  
ATOM   3944  CA  TRP A 242      15.082  15.405  -2.983  1.00 72.30           C  
ATOM   3945  HA  TRP A 242      14.883  15.488  -1.915  1.00 72.30           H  
ATOM   3946  C   TRP A 242      16.587  15.299  -3.114  1.00 72.30           C  
ATOM   3947  CB  TRP A 242      14.459  14.099  -3.507  1.00 72.30           C  
ATOM   3948  HB2 TRP A 242      13.767  13.732  -2.749  1.00 72.30           H  
ATOM   3949  HB3 TRP A 242      15.229  13.335  -3.610  1.00 72.30           H  
ATOM   3950  O   TRP A 242      17.088  15.549  -4.235  1.00 72.30           O  
ATOM   3951  CG  TRP A 242      13.732  14.213  -4.797  1.00 72.30           C  
ATOM   3952  CD1 TRP A 242      14.244  14.297  -6.043  1.00 72.30           C  
ATOM   3953  HD1 TRP A 242      15.301  14.251  -6.261  1.00 72.30           H  
ATOM   3954  CD2 TRP A 242      12.328  14.446  -4.922  1.00 72.30           C  
ATOM   3955  CE2 TRP A 242      12.025  14.727  -6.280  1.00 72.30           C  
ATOM   3956  CE3 TRP A 242      11.331  14.561  -3.951  1.00 72.30           C  
ATOM   3957  HE3 TRP A 242      11.580  14.414  -2.910  1.00 72.30           H  
ATOM   3958  NE1 TRP A 242      13.223  14.564  -6.941  1.00 72.30           N  
ATOM   3959  HE1 TRP A 242      13.379  14.757  -7.920  1.00 72.30           H  
ATOM   3960  CH2 TRP A 242       9.772  15.233  -5.659  1.00 72.30           C  
ATOM   3961  HH2 TRP A 242       8.771  15.567  -5.891  1.00 72.30           H  
ATOM   3962  CZ2 TRP A 242      10.755  15.149  -6.658  1.00 72.30           C  
ATOM   3963  HZ2 TRP A 242      10.573  15.490  -7.667  1.00 72.30           H  
ATOM   3964  CZ3 TRP A 242      10.062  14.954  -4.318  1.00 72.30           C  
ATOM   3965  HZ3 TRP A 242       9.350  15.110  -3.521  1.00 72.30           H  
ATOM   3966  OXT TRP A 242      17.181  14.935  -2.081  1.00 72.30           O  
TER    3967      TRP A 242                                                       
END   
